# Supplementary material for: The awareness of chronic kidney disease in non-medical female university students: A cross-sectional in Riyadh, Saudi Arabia
Source: PLoS One. 2025 May 29;20(5):e0324634. doi: 10.1371/journal.pone.0324634 (PMC12121728; doi:10.1371/journal.pone.0324634)
Supplement: S1 Raw Data — (XLSX) [file pone.0324634.s001.xlsx]

## Sheet: 0000 ckd_24 April 2025
SN	agecat3	Nationality	Residential	university	Univesity2cat	educationalprogram	StudyField	academicyear	income	Knowledgecat2	Riskknowld	Complknwldg	preventivecat	commondisease	urinecolor	filterwaste	increasedtoxins	normalBP	normalminerals	backproblem	Retention	Young	Dialysis	DMresults	Prevented	DM1	HTN2	Ibupr3	Dehydr4	Redmeat5	Alcohol6	Smoking7	HF8	gt609	Stones10	Obes11	Anemia1	B2oneweakness	F3luidretention	H4TN_A	H5eartfailure	L6ossofappetite	F7atigue	p1hysical	a2voidsmoking	N3ormalBPA	N4ormalbloodsugar	H5ealthydiet	Fl6uidintake
1	2	1	3	4	2	1	3	4	3	0	1	1	0	0	1	0	0	0	0	1	0	1	0	0	0	4	4	4	4	4	4	4	4	4	4	4	4	4	4	4	4	4	4	4	4	5	4	4	4
2	2	1	1	1	1	1	2	3	2	0	1	0	0	1	0	0	1	0	1	0	1	1	1	0	0	4	4	4	4	4	4	4	4	4	4	4	4	2	4	3	3	4	3	5	4	5	5	5	4
3	2	1	1	2	1	1	2	5	3	1	1	1	0	1	0	1	1	1	1	0	1	1	0	0	1	4	4	4	4	4	4	4	4	4	4	4	4	4	4	4	4	4	4	3	4	3	3	3	4
4	2	1	5	2	1	1	2	2	3	0	1	0	0	0	0	1	1	0	1	0	0	1	1	0	1	4	4	4	4	4	4	4	4	4	4	4	4	3	4	4	3	3	3	4	4	4	4	4	4
5	3	1	4	1	1	1	2	4	3	1	1	0	1	1	0	1	1	1	1	0	1	1	1	0	1	4	4	4	4	4	4	4	4	4	4	4	4	3	5	3	3	3	3	5	4	5	5	5	4
6	2	2	5	4	2	1	2	4	2	1	1	1	0	1	0	1	1	0	1	0	1	1	1	0	1	4	4	4	4	4	4	4	4	4	4	4	4	4	4	4	4	4	4	4	4	4	4	4	4
7	1	2	1	3	2	1	3	1	3	1	1	1	0	0	0	1	1	1	1	0	1	1	1	0	1	4	4	4	4	4	4	4	4	4	4	4	4	4	4	4	4	4	4	4	4	4	4	4	4
8	1	1	1	2	1	1	1	2	2	0	1	1	0	1	0	1	0	1	1	0	0	0	1	0	1	4	4	4	4	4	4	4	4	4	4	4	4	4	4	4	4	4	4	4	4	4	4	4	4
9	1	1	5	1	1	1	2	2	2	1	1	1	1	1	0	1	1	1	0	0	1	1	1	1	1	4	4	4	4	4	4	4	4	4	4	4	4	3	3	4	4	4	4	5	4	5	5	5	4
10	3	2	1	1	1	1	2	3	2	1	1	1	0	1	0	1	1	0	1	0	1	1	1	1	1	4	4	4	4	4	4	4	4	4	4	4	4	4	4	4	4	4	4	4	4	4	4	4	4
11	1	1	1	3	2	1	2	3	3	1	1	1	0	0	0	1	1	1	1	0	1	1	1	1	1	4	4	4	4	4	4	4	4	4	4	4	4	4	4	4	4	4	4	4	4	4	4	4	4
12	3	1	1	1	1	1	2	5	3	1	1	1	0	0	0	1	1	1	1	0	1	1	1	1	1	4	4	4	4	4	4	4	4	4	4	4	4	4	4	4	4	4	4	4	4	4	4	4	4
14	3	1	4	2	1	1	2	5	2	1	1	1	0	1	0	1	1	1	1	0	1	1	1	1	1	4	4	4	4	4	4	4	4	4	4	4	4	4	4	4	4	4	4	4	4	4	4	4	4
15	2	1	2	1	1	1	3	5	2	1	1	0	0	0	0	1	1	0	1	1	1	1	1	1	1	5	4	4	4	4	4	4	4	4	4	4	4	3	3	3	3	3	3	3	4	3	3	3	4
16	2	2	1	1	1	1	2	5	3	1	1	0	1	0	1	1	1	1	1	0	1	1	1	0	1	3	3	4	4	4	4	4	4	4	4	4	4	3	4	4	3	2	2	5	4	5	5	5	4
17	1	1	1	3	2	1	2	1	3	1	1	1	0	1	0	1	1	1	1	1	1	1	1	1	1	4	3	3	4	4	4	4	4	4	4	4	4	2	2	5	5	5	2	5	4	4	4	5	4
18	2	1	1	3	2	1	2	3	3	1	1	1	0	1	1	1	1	1	1	0	0	1	1	1	1	5	5	4	5	4	4	4	4	4	4	4	4	5	5	5	5	5	5	4	4	4	3	3	4
19	1	1	3	4	2	1	3	3	3	1	1	1	1	0	0	1	1	0	1	1	1	1	1	0	1	4	4	4	2	4	4	4	4	4	4	4	4	3	4	3	4	3	4	5	4	5	5	5	4
20	3	1	1	4	2	1	2	5	3	0	1	1	0	1	0	1	1	0	1	0	0	0	1	1	1	5	4	3	3	4	4	4	4	4	4	4	4	4	4	4	4	4	4	2	4	3	3	4	4
21	1	1	1	3	2	1	2	2	3	0	0	1	0	1	0	1	0	0	0	0	1	1	1	0	1	3	4	3	4	2	4	4	4	4	4	4	4	4	4	4	4	4	4	3	4	3	3	3	4
22	1	1	5	1	1	1	3	4	3	0	1	1	0	1	0	0	1	0	0	1	0	1	1	0	1	4	4	4	4	3	4	4	4	4	4	4	4	2	4	4	4	4	5	4	4	4	4	4	4
23	3	1	5	1	1	1	1	5	3	0	1	1	1	1	0	1	1	0	0	0	1	1	1	0	1	4	4	4	4	4	5	5	4	4	4	4	4	4	5	4	3	3	4	5	4	5	5	5	4
24	3	1	5	1	1	1	3	5	1	1	1	1	0	0	0	1	1	0	1	0	1	1	1	1	1	3	3	4	4	4	5	5	4	4	4	4	4	4	4	4	3	4	4	4	4	4	4	4	4
25	2	1	4	1	1	1	1	5	3	0	1	1	1	0	0	1	1	0	0	0	0	0	1	1	1	5	5	3	3	4	5	5	4	4	4	4	4	3	4	4	4	3	3	5	4	5	5	5	4
26	1	1	3	3	2	1	2	3	2	1	1	1	0	1	0	1	1	1	1	0	1	0	1	1	1	4	5	5	5	5	5	5	4	4	4	4	4	4	4	4	4	4	4	4	4	4	4	4	4
27	1	2	1	4	2	1	2	2	3	1	1	0	1	1	0	1	1	1	1	0	1	1	1	0	1	5	5	5	5	5	5	5	4	4	4	4	4	1	4	5	3	1	2	4	4	5	5	5	4
28	3	1	5	1	1	1	1	4	2	1	1	1	0	1	1	1	1	0	1	0	1	1	1	1	1	4	4	5	5	3	5	5	4	4	4	4	4	3	5	5	5	2	2	5	4	4	5	4	4
29	1	2	5	3	2	1	2	2	3	1	1	1	1	0	1	1	1	1	1	0	1	0	1	1	1	4	4	5	4	5	5	5	5	4	4	4	4	3	5	5	5	3	3	5	4	5	5	5	4
31	2	1	3	1	1	1	3	5	3	0	0	0	0	0	0	1	1	0	0	0	1	1	1	0	0	4	3	4	4	2	4	4	2	4	4	4	4	2	3	3	3	2	2	4	4	3	4	4	4
32	1	1	3	1	1	1	3	1	3	1	1	1	1	1	0	0	1	1	1	0	1	1	1	0	1	4	5	4	4	3	4	4	2	4	4	4	4	5	5	5	5	5	5	5	4	5	5	5	4
33	3	1	1	4	2	1	3	2	3	0	1	0	0	1	0	1	0	0	1	1	0	1	1	0	1	4	4	4	5	3	4	4	2	4	4	4	4	3	4	4	2	4	3	3	4	3	3	3	4
34	2	1	2	2	1	1	1	2	2	0	1	0	0	0	0	1	1	0	1	0	1	1	1	0	1	2	4	5	5	4	5	5	2	4	4	4	4	1	4	4	2	2	5	5	4	5	5	5	4
35	2	1	1	1	1	1	3	5	3	0	0	1	1	0	0	1	1	1	0	0	1	1	1	0	1	4	4	2	4	2	4	4	1	4	4	4	4	5	5	5	5	5	2	5	4	5	5	5	4
36	2	1	1	2	1	1	3	4	3	0	0	0	0	0	0	1	0	0	0	0	0	1	1	0	1	3	3	3	4	3	4	4	3	4	4	4	4	3	4	3	3	3	3	4	4	4	4	4	4
37	3	1	3	2	1	1	3	4	3	0	1	0	0	0	0	1	1	0	0	0	1	1	1	1	1	5	4	5	5	5	5	4	3	4	4	4	4	2	4	4	4	3	3	4	4	5	5	4	4
38	1	1	5	3	2	1	3	2	1	1	1	0	1	1	0	1	0	0	1	0	1	1	1	1	1	5	2	4	5	3	5	4	3	4	4	4	4	3	5	4	2	3	3	4	4	4	5	5	4
39	1	1	3	1	1	1	3	2	3	0	1	1	1	0	0	1	1	0	1	0	1	1	1	1	0	5	2	5	5	3	5	4	3	4	4	4	4	3	5	3	3	4	3	3	4	5	5	5	4
40	1	1	1	2	1	1	3	3	2	1	1	0	0	1	1	1	0	1	1	1	1	1	1	1	1	4	2	4	3	4	5	5	3	4	4	4	4	2	4	4	3	4	3	5	4	4	4	5	4
41	1	1	5	3	2	1	2	1	3	1	1	0	0	1	0	1	1	1	1	0	1	1	1	0	1	4	4	5	5	5	5	5	3	4	4	4	4	2	4	4	2	4	4	4	4	4	4	4	4
42	3	2	1	3	2	1	2	5	2	0	1	0	0	0	0	1	1	0	0	0	1	1	1	1	0	4	3	5	4	3	5	5	3	4	4	4	4	3	4	4	3	3	3	4	4	4	4	4	4
43	2	1	3	1	1	1	2	4	3	0	1	1	0	0	0	1	0	0	0	0	0	0	1	0	1	4	4	5	5	3	5	5	3	4	4	4	4	4	5	4	4	4	4	4	4	4	4	4	4
44	3	1	2	1	1	1	2	5	2	1	1	1	1	1	0	1	1	0	0	1	1	0	1	1	1	4	4	5	5	3	5	5	3	4	4	4	4	3	5	4	3	4	5	5	4	5	5	5	4
45	3	1	5	2	1	1	2	5	3	0	1	1	1	1	0	1	1	1	1	0	1	0	1	0	0	3	3	5	5	3	5	5	3	4	4	4	4	3	4	4	3	5	5	5	4	5	5	5	4
46	3	1	1	2	1	2	2	3	1	1	0	0	1	1	1	1	1	1	1	1	1	1	1	1	1	4	3	4	4	3	5	3	3	4	4	4	4	3	4	3	2	2	2	5	4	5	5	5	4
47	1	1	1	3	2	1	2	3	3	0	1	1	0	1	0	0	0	0	1	0	1	0	0	1	1	5	5	5	5	5	4	3	3	4	4	4	4	4	4	3	4	4	4	5	4	3	4	4	4
48	2	1	5	2	1	1	1	4	3	0	0	0	0	1	0	1	0	0	0	0	0	1	1	1	1	4	2	4	2	2	4	3	3	4	4	4	4	3	4	3	3	3	3	5	4	5	5	5	4
49	3	1	5	1	1	1	3	5	3	0	0	1	0	0	0	1	1	0	1	0	1	1	0	0	1	3	3	5	5	2	5	3	3	4	4	4	4	3	5	3	3	3	5	4	4	3	3	4	4
51	1	1	4	1	1	1	1	3	3	1	0	0	0	1	1	1	1	1	1	0	1	1	1	0	1	3	4	4	4	3	2	3	3	4	4	4	4	4	3	3	3	3	4	4	4	4	3	4	4
52	3	1	1	1	1	1	1	4	2	0	0	0	0	0	0	1	1	0	0	0	1	1	0	0	1	3	3	3	4	4	3	3	3	4	4	4	4	2	4	2	2	3	2	4	4	3	3	4	4
53	2	1	3	3	2	1	1	3	3	0	1	1	0	1	0	1	0	0	0	0	0	0	1	0	0	5	5	5	3	4	5	5	5	5	4	4	4	3	4	4	5	3	3	4	4	5	4	4	4
54	2	2	1	4	2	1	2	4	3	0	1	1	0	1	0	0	0	0	0	0	0	0	0	1	1	5	5	5	5	5	5	5	5	5	4	4	4	5	5	5	5	4	4	3	4	4	3	3	4
56	2	1	3	4	2	1	3	4	2	1	1	1	1	1	0	1	1	1	1	0	1	1	1	1	1	4	4	3	4	4	5	4	4	3	4	4	4	4	5	4	4	4	4	5	4	5	5	5	4
57	2	1	3	1	1	1	2	5	3	1	1	1	0	1	0	1	1	1	1	0	1	1	1	0	1	4	4	4	4	4	4	4	4	2	4	4	4	3	4	4	4	4	4	4	4	4	4	4	4
58	2	1	3	2	1	1	1	4	1	1	0	0	0	0	0	1	1	1	1	0	1	1	1	0	1	3	4	4	4	4	4	4	4	2	4	4	4	3	4	4	3	3	3	4	4	4	4	4	4
59	2	1	3	3	2	1	3	4	3	0	0	1	0	1	0	1	0	0	0	0	0	1	1	0	1	4	4	4	3	4	4	4	4	2	4	4	4	4	4	4	3	3	3	3	4	3	3	3	4
60	2	1	1	3	2	1	3	3	3	0	1	1	0	0	0	1	0	0	1	0	1	1	1	0	1	5	5	2	2	3	5	5	5	2	4	4	4	4	4	4	5	2	2	5	4	3	4	3	4
61	3	1	5	1	1	1	1	5	2	1	1	1	0	1	1	1	1	0	1	0	1	1	1	1	1	5	4	5	5	3	5	5	2	2	4	4	4	1	5	5	3	4	3	5	4	5	5	5	4
62	3	1	5	3	2	1	1	4	3	1	0	1	1	1	1	1	1	0	1	0	1	1	1	0	1	3	3	5	4	3	5	2	2	2	4	4	4	3	5	3	3	4	4	4	4	5	5	5	4
63	1	2	3	4	2	1	2	1	1	0	0	0	0	0	0	1	0	0	0	0	1	0	1	1	1	3	3	5	5	3	3	3	2	2	4	4	4	2	5	3	2	3	3	4	4	3	4	4	4
64	2	1	3	1	1	1	3	5	3	0	1	0	0	1	0	1	1	0	1	0	0	1	1	0	1	5	5	5	3	3	5	5	3	2	4	4	4	3	4	4	3	3	3	4	4	5	5	4	4
65	1	2	3	1	1	1	3	1	2	0	0	1	0	0	0	1	1	0	1	0	0	1	1	0	0	3	3	4	4	4	4	4	4	3	4	4	4	3	4	3	3	4	4	4	4	4	4	4	4
66	2	1	3	1	1	1	1	5	3	0	0	1	0	0	0	0	1	0	0	0	1	1	1	0	1	4	3	4	3	4	4	4	4	3	4	4	4	4	4	4	3	3	4	4	4	4	4	5	4
67	1	1	4	1	1	1	1	2	1	1	0	1	0	1	0	0	1	0	1	0	1	1	1	1	1	4	4	4	4	2	4	4	4	3	4	4	4	4	4	4	4	4	4	4	4	4	4	4	4
68	2	1	4	4	2	1	2	2	3	0	1	1	0	0	0	1	1	1	0	0	0	1	1	0	0	4	4	3	5	3	5	5	4	3	4	4	4	3	4	4	3	4	4	5	4	4	4	3	4
69	1	1	4	1	1	1	1	1	2	1	1	1	1	1	1	1	1	1	1	0	1	1	1	1	1	5	5	5	5	4	4	2	4	3	4	4	4	2	5	5	5	4	5	5	4	5	5	5	4
70	1	2	5	4	2	1	2	2	3	0	0	1	0	0	0	1	1	0	0	0	1	1	1	0	0	3	3	5	4	4	4	3	4	3	4	4	4	2	4	3	4	4	4	3	4	4	4	5	4
71	3	1	4	2	1	1	1	5	3	1	1	1	0	1	0	1	1	1	1	0	1	1	1	1	1	4	4	5	3	4	5	3	4	3	4	4	4	4	4	4	4	3	4	4	4	4	4	4	4
72	1	1	1	1	1	1	2	4	3	1	1	0	0	0	0	1	1	1	1	0	1	1	1	0	1	4	5	5	5	5	5	4	5	3	4	4	4	3	4	4	4	3	2	5	4	4	4	4	4
73	1	1	3	4	2	1	2	2	3	1	1	1	1	1	0	1	1	1	1	0	1	1	1	1	1	5	5	4	3	3	5	4	5	3	4	4	4	5	5	5	5	5	5	5	4	5	5	5	4
74	2	1	2	2	1	1	1	1	2	1	1	1	1	0	0	1	1	1	1	0	1	1	1	0	1	4	5	5	5	5	5	5	5	3	4	4	4	3	5	4	5	4	3	5	4	5	5	5	4
75	1	1	5	2	1	1	1	2	1	0	1	0	1	0	0	1	1	1	1	0	0	1	1	0	1	3	4	3	5	5	5	4	2	3	4	4	4	2	3	4	3	3	3	5	4	5	5	5	4
76	2	2	5	4	2	1	2	3	2	1	0	0	0	1	0	1	1	0	1	1	1	1	1	0	1	4	4	4	4	4	4	2	2	3	4	4	4	2	4	4	2	4	2	4	4	4	3	4	4
77	3	1	2	2	1	1	2	5	2	1	1	1	0	1	0	1	1	1	1	0	1	1	1	0	1	4	4	4	4	4	4	4	3	3	4	4	4	4	4	4	4	4	4	4	4	4	4	4	4
78	1	1	4	1	1	1	2	1	2	1	0	0	1	1	0	1	1	0	1	0	1	1	1	0	1	4	4	4	4	3	4	4	3	3	4	4	4	3	4	4	3	3	3	5	4	5	5	5	4
79	3	1	3	1	1	1	1	5	3	1	1	1	0	1	0	1	1	1	1	0	1	1	1	1	1	5	5	4	4	3	4	4	3	3	4	4	4	4	4	4	4	4	4	5	4	5	5	5	4
80	3	1	5	1	1	1	2	5	3	1	0	0	0	0	1	1	1	1	1	1	1	1	1	1	1	4	3	4	4	3	4	4	3	3	4	4	4	2	4	3	3	4	4	4	4	4	4	4	4
81	1	1	3	2	1	1	2	2	3	1	0	0	0	1	0	1	1	0	1	0	1	1	1	1	1	3	3	5	4	3	4	4	3	3	4	4	4	3	4	3	3	2	2	4	4	3	4	4	4
82	2	1	5	4	2	1	2	5	3	0	0	1	0	0	0	1	1	0	1	0	1	0	1	0	1	3	4	4	2	3	4	4	3	3	4	4	4	4	4	4	3	4	4	4	4	4	4	4	4
83	1	2	1	4	2	1	2	3	2	1	1	0	1	1	1	1	1	1	1	1	1	1	1	0	1	4	3	4	4	5	5	4	3	3	4	4	4	2	4	3	3	3	3	5	4	5	5	5	4
84	1	1	3	3	2	1	1	3	3	1	0	1	1	0	1	1	1	1	1	0	1	1	1	0	1	4	3	4	2	4	3	4	3	3	4	4	4	3	5	4	5	5	5	5	4	5	5	5	4
85	1	1	3	1	1	1	2	1	2	0	0	1	1	0	0	1	1	1	0	0	1	1	1	0	1	3	3	3	4	4	5	5	3	3	4	4	4	3	5	4	4	3	3	5	4	5	5	5	4
86	2	1	3	2	1	1	1	3	3	1	1	1	1	1	0	1	1	1	1	0	1	1	1	0	1	4	4	5	5	4	5	5	3	3	4	4	4	3	5	5	3	5	4	5	4	5	5	5	4
87	3	1	5	2	1	1	1	5	2	0	1	0	0	0	0	1	1	0	0	0	1	1	1	1	0	4	2	4	5	3	5	5	3	3	4	4	4	2	5	4	3	3	3	4	4	4	5	5	4
88	2	1	4	3	2	1	1	5	3	1	1	1	0	1	0	1	1	0	1	0	1	1	1	0	1	3	4	5	5	3	5	5	3	3	4	4	4	4	5	4	3	5	5	4	4	4	4	5	4
89	3	1	4	2	1	1	1	4	1	1	1	1	0	1	0	1	1	0	1	0	1	1	1	0	1	4	3	5	5	3	5	5	3	3	4	4	4	3	5	3	3	4	4	5	4	5	5	5	4
90	2	1	3	2	1	1	2	5	3	0	1	1	1	1	0	1	1	1	0	0	0	1	1	0	1	3	4	5	5	3	3	5	3	3	4	4	4	3	4	3	4	3	4	5	4	5	5	5	4
91	1	1	5	2	1	1	2	1	2	1	1	1	1	0	0	1	1	1	0	1	1	1	1	0	1	3	5	5	4	4	4	3	3	3	4	4	4	5	4	5	3	3	3	5	4	5	3	5	4
92	3	1	4	2	1	1	1	5	2	0	0	0	0	0	0	0	0	0	0	0	1	1	1	0	1	3	3	4	4	3	4	3	3	3	4	4	4	2	4	3	3	3	5	4	4	3	4	4	4
93	2	1	3	1	1	1	2	2	3	0	0	1	0	1	0	1	1	1	0	0	0	1	0	0	1	4	4	5	4	3	4	3	3	3	4	4	4	4	4	4	3	3	4	5	4	5	5	4	4
94	1	1	3	2	1	2	3	2	3	1	0	1	0	1	0	1	1	0	1	0	1	1	1	0	1	3	3	5	4	3	4	3	3	3	4	4	4	3	5	3	3	3	4	5	4	3	4	4	4
95	2	2	5	3	2	1	2	3	3	0	0	0	0	0	0	1	1	0	0	0	1	1	0	0	1	2	4	5	2	3	4	3	3	3	4	4	4	2	5	3	3	2	2	4	4	4	5	5	4
96	1	1	4	2	1	1	1	2	2	1	1	1	0	0	1	1	1	1	1	0	1	1	1	0	1	4	4	5	4	5	5	3	3	3	4	4	4	5	5	5	4	4	5	5	4	5	5	5	4
97	3	1	3	4	2	1	3	2	2	1	1	0	0	1	1	1	1	1	1	0	1	1	1	0	1	3	3	4	5	5	5	3	3	3	4	4	4	2	4	2	3	3	3	4	4	4	4	4	4
98	1	1	3	2	1	1	2	3	3	0	1	0	0	1	0	0	0	0	1	0	1	1	1	1	1	4	4	5	5	5	3	3	3	3	4	4	4	3	4	3	3	3	3	4	4	3	3	4	4
99	3	1	1	1	1	1	3	5	3	1	0	0	0	1	0	1	1	0	1	0	1	1	1	0	1	3	3	4	4	3	3	3	3	3	4	4	4	3	4	3	3	3	3	5	4	4	4	4	4
100	2	1	4	1	1	1	1	3	2	0	0	0	0	0	0	1	1	0	0	0	0	1	1	0	1	4	2	3	4	3	3	3	3	3	4	4	4	2	4	3	3	3	3	4	4	4	4	4	4
101	2	1	1	2	1	1	3	4	3	0	1	1	0	0	1	1	0	0	1	0	1	1	1	0	1	3	3	4	5	3	4	4	4	4	5	4	4	4	3	2	4	4	4	4	4	4	4	4	5
102	3	1	3	1	1	1	1	5	3	1	1	1	1	1	1	1	1	0	1	1	1	1	1	0	1	5	4	4	5	4	5	4	4	4	5	4	4	5	5	4	4	2	5	5	4	5	5	5	5
103	3	1	3	4	2	1	2	4	3	0	1	1	1	1	0	0	1	0	0	0	1	1	1	0	1	4	4	5	5	4	5	4	4	4	5	4	4	4	5	5	4	5	5	5	4	5	5	5	5
104	1	1	3	2	1	1	1	3	3	1	1	0	0	1	1	1	1	1	0	1	1	1	1	0	1	4	4	5	3	3	5	4	5	4	5	4	4	2	4	5	5	2	1	5	4	5	5	5	5
105	2	1	3	3	2	1	1	3	2	1	1	1	0	1	0	1	1	0	1	0	1	1	1	1	1	5	4	4	5	5	4	5	5	4	5	4	4	4	5	4	4	4	4	5	4	4	4	4	5
106	1	1	1	2	1	1	2	2	3	1	1	1	1	1	0	1	1	1	1	0	1	1	1	0	1	5	4	5	4	4	5	5	5	4	5	4	4	2	5	5	5	2	5	5	4	5	5	5	5
107	1	1	5	2	1	1	1	1	3	1	1	1	0	1	0	1	1	1	1	0	1	1	1	1	1	5	5	3	5	4	5	5	5	4	5	4	4	3	5	5	5	2	3	5	4	5	5	5	5
108	2	1	5	2	1	1	1	4	3	1	1	1	1	1	0	0	1	0	1	0	1	1	1	1	1	4	4	4	5	5	5	5	5	4	5	4	4	3	4	4	4	3	4	5	4	5	5	5	5
110	2	1	3	2	1	1	1	3	3	0	1	1	0	0	0	1	1	1	0	0	1	1	1	0	1	3	5	5	5	5	5	5	5	4	5	4	5	3	4	5	3	3	3	4	4	4	4	4	5
111	1	1	3	2	1	1	2	2	3	0	1	1	1	0	0	1	1	0	1	0	1	1	1	0	1	3	3	5	5	2	5	5	5	4	5	4	5	5	5	5	5	5	5	5	4	5	5	5	5
112	2	1	3	2	1	1	3	4	3	1	1	1	1	0	0	1	1	1	1	0	1	1	1	0	1	4	5	5	5	3	4	4	3	4	5	4	5	4	5	5	4	3	5	5	4	5	5	5	5
113	2	1	5	2	1	1	2	4	3	1	1	1	1	1	1	1	1	1	1	0	1	1	1	0	1	5	5	5	4	4	5	5	3	4	5	4	5	5	5	3	4	5	5	5	4	5	5	5	5
114	1	1	3	4	2	1	2	2	3	0	1	0	1	0	0	1	1	0	0	0	0	1	1	1	1	5	5	5	5	3	5	5	3	4	5	4	5	1	3	5	3	3	3	3	4	5	5	5	5
115	2	1	1	1	1	1	1	4	3	1	1	1	0	0	1	1	1	1	1	0	1	1	1	0	1	4	4	5	3	3	5	5	3	4	5	4	5	3	5	3	3	4	5	5	4	4	4	5	5
116	2	2	5	4	2	1	2	5	2	0	1	1	0	0	0	1	1	0	0	0	1	1	1	0	1	5	5	5	4	4	3	5	3	4	5	4	5	1	5	5	5	5	5	5	4	4	3	4	5
118	2	1	2	1	1	1	2	4	3	0	0	0	0	1	0	1	1	0	0	0	0	1	1	0	1	3	3	4	4	3	5	3	3	4	5	4	5	2	4	3	3	3	4	4	4	4	4	4	5
119	2	1	5	2	1	1	1	4	2	1	1	0	0	1	1	1	1	1	0	0	1	1	1	1	1	5	3	5	5	4	5	5	4	5	5	4	5	2	5	2	4	1	3	5	4	5	5	3	5
120	3	1	3	2	1	1	2	5	3	1	1	1	1	1	0	1	1	0	1	0	1	1	1	0	1	4	4	5	5	5	5	5	4	5	5	4	5	5	5	4	5	5	5	5	4	4	4	5	5
122	1	1	2	2	1	1	1	2	3	1	1	1	0	1	0	1	1	1	1	0	1	1	1	1	1	4	4	5	5	4	5	5	5	5	5	4	5	4	4	5	5	2	4	3	4	5	5	5	5
123	1	1	5	3	2	1	1	1	1	1	1	1	0	1	0	1	1	1	1	0	1	1	1	1	1	4	4	3	3	4	5	5	5	5	5	4	5	3	5	3	4	4	4	4	4	4	4	4	5
124	2	1	5	2	1	1	2	2	3	0	1	1	1	1	0	0	0	0	1	0	1	1	1	1	1	5	5	5	5	5	5	5	5	5	5	4	5	3	5	5	3	5	3	5	4	5	5	5	5
125	1	1	1	2	1	1	3	2	2	1	1	1	1	1	0	1	1	1	1	0	1	0	1	1	1	3	5	5	5	5	5	5	5	5	5	4	5	5	5	5	5	5	5	5	4	5	5	5	5
126	2	1	2	2	1	1	2	2	2	1	1	1	1	1	0	1	1	1	1	1	1	1	1	1	1	4	2	5	5	4	5	2	2	5	5	4	5	5	5	5	2	4	4	4	5	5	5	5	5
127	1	1	2	1	1	1	2	2	3	1	1	0	1	1	0	1	1	1	1	0	1	1	1	0	1	4	4	5	5	3	5	5	3	5	5	4	5	3	5	4	3	2	2	5	5	5	5	5	5
128	2	1	5	2	1	1	3	4	3	0	1	1	0	1	0	1	0	0	0	0	0	1	0	0	1	3	4	5	3	3	5	3	3	5	5	4	5	5	5	5	5	5	5	5	5	5	3	5	5
129	2	1	3	2	1	1	1	5	2	0	1	1	1	1	0	1	1	0	0	0	1	1	1	0	1	3	4	5	5	3	5	3	2	3	5	4	5	3	5	4	3	5	5	5	5	3	4	5	5
130	2	1	4	1	1	1	2	2	3	1	1	0	0	1	0	1	1	0	0	1	1	1	1	1	1	4	5	5	5	1	5	3	5	2	5	4	5	1	5	5	3	1	1	4	5	5	4	4	5
131	2	1	3	1	1	1	2	5	2	1	1	1	1	1	0	1	1	1	1	1	1	0	1	0	1	3	4	5	5	3	5	5	3	2	5	4	5	2	5	5	3	3	2	5	5	5	5	5	5
132	2	1	5	2	1	1	1	5	3	1	0	1	1	1	0	1	1	1	1	0	1	0	1	1	1	5	3	3	2	3	4	3	4	3	5	4	5	4	5	4	4	5	3	5	5	5	4	4	5
133	3	1	3	1	1	1	3	5	3	1	0	1	0	1	0	1	1	0	1	0	1	1	1	0	1	2	3	5	5	2	5	4	2	3	5	4	5	4	5	4	2	4	5	4	5	4	3	5	5
134	1	2	1	4	2	1	2	1	1	1	1	0	1	1	0	1	1	1	1	0	1	1	1	1	1	5	5	5	5	3	5	5	2	3	5	4	5	2	5	5	1	1	1	5	5	5	5	5	5
135	1	1	3	3	2	1	2	2	3	1	1	0	0	0	0	1	1	0	1	0	1	1	1	1	1	4	3	5	4	4	5	4	1	3	5	4	5	1	5	4	1	2	2	4	5	4	5	5	5
136	1	1	5	1	1	1	1	1	2	0	1	0	0	1	0	1	1	0	0	1	1	1	1	0	0	4	4	4	2	4	5	4	3	3	5	4	5	2	5	3	4	2	2	5	5	4	4	4	5
137	3	1	5	4	2	1	2	4	3	1	1	1	1	0	0	1	1	0	1	1	1	1	1	0	1	3	2	5	5	5	5	5	3	3	5	4	5	3	5	3	3	5	5	5	5	5	5	5	5
138	2	1	3	4	2	1	1	2	1	0	1	1	1	0	0	1	1	0	1	0	1	1	1	0	1	4	3	5	5	2	5	5	3	3	5	4	5	3	5	3	3	5	4	5	5	5	5	5	5
139	3	1	5	2	1	1	2	4	1	1	1	1	1	1	1	1	1	1	1	1	0	1	1	1	1	3	4	5	5	3	5	5	3	3	5	4	5	5	4	4	3	4	5	5	5	5	5	5	5
140	1	1	1	1	1	1	1	1	2	0	1	1	1	0	0	0	1	0	0	0	1	1	1	0	1	4	4	3	3	3	5	5	3	3	5	4	5	3	5	3	3	2	4	5	5	5	5	5	5
141	1	2	3	4	2	1	2	2	3	0	1	1	1	0	0	1	1	0	0	0	1	0	1	0	1	3	3	5	4	4	5	3	3	3	5	4	5	3	5	3	3	3	3	5	5	4	4	5	5
142	2	1	2	2	1	1	2	2	2	0	0	0	1	0	0	1	1	0	1	0	1	1	1	0	1	4	2	5	4	3	5	3	3	3	5	4	5	2	5	2	3	3	4	5	5	5	5	5	5
143	1	1	3	3	2	1	1	3	1	1	0	1	0	1	0	1	1	1	1	0	1	0	0	1	1	4	3	5	3	4	3	2	3	4	2	4	5	4	3	5	3	2	5	5	5	2	3	4	5
144	3	1	1	3	2	1	3	5	2	0	0	0	0	1	0	0	1	0	0	1	1	1	1	0	1	2	2	4	5	2	5	4	3	4	2	4	5	3	5	3	4	2	2	4	5	4	4	4	5
145	3	1	1	1	1	1	2	5	3	1	1	1	0	1	1	1	1	0	1	0	1	1	1	1	1	5	3	5	5	4	5	4	3	3	2	4	5	4	5	3	4	4	5	5	5	4	5	5	5
146	3	1	5	2	1	1	2	5	2	0	1	1	0	0	0	1	1	0	1	0	1	1	1	0	0	4	5	4	3	4	5	4	4	4	3	4	5	4	4	4	3	3	5	4	5	4	4	4	5
147	3	1	3	4	2	1	2	5	3	1	0	1	0	1	0	1	1	1	1	0	1	1	1	0	1	4	4	3	4	4	3	4	4	4	3	4	5	3	3	3	4	4	4	4	5	4	3	4	5
148	2	1	5	2	1	1	1	4	2	0	0	0	0	1	0	1	1	0	0	0	0	1	0	1	1	4	3	4	4	3	5	4	3	4	3	4	5	2	4	4	3	3	3	5	5	4	4	4	5
149	2	1	5	1	1	1	3	4	2	1	1	1	1	1	0	1	1	1	0	0	1	1	1	1	0	5	3	5	5	5	5	5	3	4	3	4	5	4	4	4	4	4	4	4	5	4	5	4	5
150	3	1	3	2	1	1	1	2	1	0	1	0	1	0	0	1	0	0	0	0	1	1	1	1	1	4	3	5	3	3	5	5	3	4	3	4	5	3	4	3	3	2	2	5	5	5	5	5	5
151	2	1	5	1	1	1	3	4	3	0	1	0	0	1	0	0	0	0	1	0	1	1	1	1	1	4	4	5	5	2	5	3	3	4	3	4	5	1	4	4	4	1	1	3	5	5	4	3	5
152	1	1	5	2	1	1	1	3	3	0	0	0	0	1	0	0	1	0	0	0	0	1	1	0	1	3	3	5	4	3	5	5	3	2	3	4	5	3	3	2	2	2	3	4	5	3	3	4	5
153	2	1	4	2	1	1	2	5	3	0	1	0	1	0	0	1	1	1	0	0	0	1	1	1	1	4	4	5	5	3	5	5	3	2	3	4	5	2	5	3	2	4	3	4	5	4	5	5	5
154	3	1	4	2	1	1	1	5	3	1	1	1	0	1	1	1	1	1	1	0	1	1	1	1	1	4	4	4	4	4	4	4	4	3	3	4	5	4	4	4	3	4	4	4	5	4	4	4	5
156	2	1	3	2	1	1	3	4	2	1	1	1	0	1	1	1	1	1	1	0	1	1	1	0	1	5	5	5	4	3	5	5	5	3	3	4	5	2	2	5	5	5	5	4	5	5	4	5	5
157	1	1	4	2	1	1	2	2	3	0	1	1	1	0	0	1	1	1	0	0	0	1	0	0	1	4	4	4	5	3	5	5	5	3	3	4	5	2	5	5	5	5	3	5	5	5	5	5	5
158	2	1	3	1	1	1	2	4	3	0	0	0	0	0	0	1	0	0	0	0	0	1	0	0	1	2	2	3	4	2	5	2	2	3	3	4	5	2	4	3	2	2	2	4	5	3	4	4	5
159	2	1	5	1	1	1	2	4	2	0	0	0	0	1	0	1	1	0	0	0	1	1	1	0	1	4	4	4	4	3	4	4	3	3	3	4	5	3	3	3	3	3	3	4	5	4	4	4	5
160	2	1	3	2	1	1	3	4	3	0	0	1	0	1	0	1	1	0	0	0	0	1	1	0	1	3	3	5	5	3	4	4	3	3	3	4	5	3	4	4	3	5	5	5	5	3	4	4	5
161	2	1	3	2	1	1	3	3	3	0	0	1	0	1	0	0	0	0	0	0	0	1	1	1	1	4	3	5	4	3	3	4	3	3	3	4	5	3	4	4	4	3	3	4	5	4	4	4	5
162	2	1	1	1	1	1	3	3	3	0	1	1	0	0	0	1	0	0	1	0	1	1	1	0	1	4	3	5	5	2	5	5	3	3	3	4	5	3	5	3	3	4	5	5	5	4	3	5	5
163	2	1	3	1	1	1	1	3	2	0	0	1	1	1	0	1	1	0	0	0	0	1	1	0	1	3	3	4	5	3	5	5	3	3	3	4	5	4	4	3	3	4	4	4	5	5	5	5	5
164	2	1	3	3	2	1	1	3	1	1	0	1	0	0	0	1	1	1	1	0	1	1	1	0	1	3	3	5	3	3	5	5	3	3	3	4	5	3	5	3	3	3	3	4	5	5	4	5	5
165	3	1	5	1	1	1	2	5	3	1	1	1	0	1	0	1	1	1	1	0	1	1	1	0	1	3	4	5	5	5	5	3	3	3	3	4	5	4	4	4	4	3	4	3	5	4	3	5	5
166	2	1	4	2	1	1	3	4	3	0	0	1	1	1	0	1	0	0	1	0	0	1	1	0	1	3	3	5	5	3	5	3	3	3	3	4	5	4	5	3	3	5	5	5	5	5	5	5	5
167	1	1	5	2	1	1	1	2	3	0	0	1	0	1	0	0	0	0	0	0	1	1	1	0	1	3	3	5	3	3	5	3	3	3	3	4	5	3	5	3	3	3	3	4	5	4	4	4	5
168	3	1	4	1	1	1	3	5	2	0	0	0	0	0	0	1	1	0	0	0	1	0	1	0	1	3	3	5	3	3	5	3	3	3	3	4	5	3	4	3	3	3	3	5	5	3	3	5	5
169	2	2	1	4	2	1	2	3	2	0	1	1	0	0	0	1	0	1	0	0	1	1	1	0	0	5	4	5	4	4	5	4	4	4	4	5	5	4	3	4	3	3	4	5	5	3	4	4	5
170	3	1	5	1	1	1	3	5	3	1	1	1	1	1	0	1	1	0	1	0	1	1	1	0	1	4	4	5	5	5	5	5	3	4	4	5	5	4	4	4	4	4	4	5	5	5	5	5	5
171	1	1	1	3	2	1	2	2	3	1	1	1	0	0	1	1	1	1	1	0	1	1	1	0	1	3	3	5	5	3	5	3	3	4	4	5	5	3	4	4	4	5	4	3	5	3	3	3	5
173	1	1	1	2	1	1	1	2	2	1	1	1	0	1	0	0	1	1	0	1	0	1	1	1	1	5	4	4	3	3	4	3	5	5	4	5	5	4	4	5	4	5	3	4	5	5	3	5	5
174	1	1	3	2	1	1	1	3	2	1	1	0	0	0	0	1	1	0	1	0	1	1	1	1	1	4	4	5	5	2	4	5	2	5	4	5	5	2	5	5	2	2	2	4	5	5	5	5	5
175	2	1	3	3	2	1	2	3	3	0	1	1	0	0	0	1	1	0	0	1	1	0	0	0	0	4	5	3	3	5	4	4	5	3	4	5	5	5	5	5	4	5	4	4	5	4	4	4	5
176	2	2	2	3	2	1	2	1	3	1	1	1	0	1	0	1	1	0	1	0	1	1	1	1	1	4	4	5	5	3	5	4	4	2	4	5	5	5	5	5	4	4	4	4	5	5	4	4	5
177	1	1	4	1	1	1	2	3	3	0	1	1	1	1	0	1	0	0	0	0	1	1	1	0	1	3	4	3	5	4	5	5	4	3	4	5	5	3	5	4	4	3	2	5	5	5	5	5	5
178	1	1	3	4	2	1	3	2	3	1	0	1	0	0	0	1	1	1	1	0	1	1	1	1	1	5	4	3	4	3	2	3	5	3	4	5	5	2	4	3	3	4	5	2	5	4	2	3	5
179	3	1	5	2	1	1	3	5	2	1	1	1	1	1	0	1	1	1	1	0	1	1	1	0	1	5	5	5	5	4	4	4	4	4	5	5	5	5	5	5	5	4	5	5	5	5	5	5	5
180	1	1	2	1	1	1	2	1	2	1	1	1	1	1	0	1	1	0	1	0	1	1	1	0	1	4	4	5	5	5	5	4	4	4	5	5	5	3	5	5	5	3	4	5	5	4	4	5	5
181	2	1	3	1	1	1	1	3	3	1	1	1	1	1	0	1	1	1	1	0	1	1	1	0	1	4	4	5	5	5	5	4	4	4	5	5	5	4	5	5	5	3	3	5	5	5	5	5	5
182	1	1	3	3	2	2	2	1	3	1	1	1	0	1	0	1	1	1	0	1	1	1	1	1	1	4	5	5	5	5	5	5	4	4	5	5	5	3	4	4	2	4	4	5	5	4	3	3	5
183	1	1	5	1	1	1	1	3	3	1	1	1	1	1	0	0	1	1	1	1	1	1	0	0	1	4	4	5	5	5	5	3	4	4	5	5	5	2	5	5	2	4	5	5	5	5	5	5	5
184	2	1	2	2	1	1	2	3	1	1	1	1	1	1	0	1	1	1	0	1	1	1	1	0	1	3	5	5	4	2	5	5	5	4	5	5	5	3	4	5	3	4	5	5	5	5	5	5	5
185	1	1	3	4	2	1	3	1	2	1	1	1	1	1	0	1	1	1	0	0	1	1	1	1	1	4	5	4	5	3	2	4	3	4	5	5	5	3	4	5	4	2	4	4	5	5	5	5	5
186	3	1	3	1	1	1	2	5	3	0	1	1	0	1	0	1	1	0	1	0	1	0	1	0	0	2	3	5	5	3	4	5	3	4	5	5	5	4	5	3	3	5	5	5	5	4	3	5	5
188	3	1	3	2	1	1	2	4	2	1	1	1	1	1	1	1	1	0	1	0	1	1	1	0	1	3	3	4	5	3	5	5	3	4	5	5	5	3	5	5	3	3	4	5	5	5	5	5	5
189	3	1	3	1	1	1	2	5	3	1	1	1	1	1	0	1	1	0	1	0	1	1	1	1	1	4	3	3	5	3	5	5	3	4	5	5	5	5	5	4	5	5	5	5	5	3	4	5	5
190	2	2	3	1	1	1	2	2	3	0	1	1	1	1	0	1	0	0	0	0	1	1	0	0	1	3	3	3	5	3	5	5	3	4	5	5	5	4	5	3	3	4	4	5	5	5	5	5	5
191	2	1	3	1	1	1	3	4	3	1	1	1	1	1	1	1	1	0	1	0	1	1	1	0	1	5	5	5	5	4	3	2	3	4	5	5	5	2	4	5	5	3	5	2	5	5	5	5	5
192	1	1	3	1	1	1	3	3	3	1	1	1	1	1	0	1	1	1	1	0	1	1	1	1	1	5	5	5	5	5	4	4	4	5	5	5	5	2	5	5	4	2	3	5	5	5	5	5	5
193	2	1	3	3	2	1	2	3	3	1	1	1	1	1	0	1	1	1	1	0	1	1	1	0	1	4	4	4	5	4	5	4	4	5	5	5	5	4	5	5	3	4	3	5	5	5	5	5	5
194	2	1	1	3	2	1	2	1	3	0	1	1	1	1	0	1	0	0	0	0	0	1	1	0	1	4	4	4	3	4	5	5	4	5	5	5	5	4	4	4	4	4	4	5	5	5	5	5	5
195	3	1	5	1	1	1	3	5	1	1	1	1	1	1	0	1	1	1	1	0	1	1	1	1	1	5	5	5	5	5	5	5	4	5	5	5	5	3	5	5	3	3	4	5	5	5	5	5	5
196	3	1	1	1	1	1	2	4	3	0	1	1	0	1	0	0	0	0	0	0	1	1	1	1	1	5	3	5	5	5	5	5	4	5	5	5	5	4	4	4	4	2	2	5	5	5	5	5	5
197	1	1	3	3	2	1	2	1	3	1	1	0	0	1	0	1	1	1	0	0	1	1	1	0	1	4	4	5	5	3	5	5	4	5	5	5	3	3	4	3	3	3	4	4	5	4	4	4	5
198	1	1	3	4	2	1	2	1	2	0	1	1	0	1	0	1	1	0	0	0	1	1	1	0	1	3	3	4	3	3	5	5	4	5	5	5	3	3	5	5	5	1	3	5	5	5	5	5	5
199	2	1	5	2	1	1	3	5	3	0	1	1	1	1	0	0	0	0	0	0	0	0	1	0	1	4	2	5	5	3	3	3	4	5	5	5	2	2	4	4	4	4	5	5	5	5	5	5	5
200	3	1	1	2	1	1	1	5	3	0	1	1	1	1	0	1	1	0	0	0	1	0	1	0	1	3	4	4	5	4	5	3	4	5	5	5	2	3	5	3	5	4	5	4	5	4	3	5	5
201	3	1	1	1	1	1	2	5	3	1	1	1	1	1	0	1	1	1	1	0	1	1	1	1	1	4	4	5	5	4	5	5	5	5	5	5	2	5	5	5	5	5	5	5	5	5	5	5	5
202	1	1	3	1	1	2	2	1	3	0	1	1	0	0	0	0	0	1	0	0	0	0	0	0	0	5	5	4	5	5	5	5	5	5	5	5	2	5	5	5	5	4	4	4	5	4	4	4	5
203	2	1	3	3	2	1	1	1	1	0	1	1	1	1	0	1	1	0	1	0	0	0	1	1	1	5	5	4	5	5	5	5	5	5	5	5	2	5	5	5	5	5	5	5	5	5	5	5	5
204	1	1	3	1	1	1	1	2	3	1	1	0	1	1	0	0	1	0	1	0	1	1	1	1	1	4	4	5	5	5	5	5	5	5	5	5	2	2	5	5	5	2	2	5	5	5	5	5	5
205	2	1	5	1	1	1	1	4	3	0	1	1	1	1	0	1	1	0	0	0	1	1	1	0	0	4	5	5	5	5	5	5	5	5	5	5	2	3	5	5	5	5	5	5	5	5	5	5	5
206	2	1	1	4	2	1	2	2	1	1	1	1	1	1	0	1	1	1	1	1	1	0	0	1	0	5	5	5	5	5	5	5	5	5	5	5	2	5	5	5	5	5	5	5	5	5	5	5	5
207	3	1	2	2	1	1	3	5	1	0	1	1	1	1	0	0	0	0	0	0	0	0	0	0	0	5	5	5	5	5	5	5	5	5	5	5	2	5	5	5	5	5	5	5	5	5	5	5	5
208	2	1	1	4	2	1	3	5	3	0	1	1	1	0	0	0	0	0	0	0	0	0	1	0	0	5	5	5	5	5	5	5	5	5	5	5	2	5	5	5	5	5	5	5	5	5	5	5	5
209	3	1	1	2	1	1	2	4	2	0	1	1	1	1	0	1	0	0	1	0	1	1	1	1	0	5	5	5	5	5	5	5	5	5	5	5	2	5	5	5	5	5	5	5	5	5	5	5	5
210	2	1	3	4	2	1	1	4	2	1	1	1	1	1	0	1	1	1	1	0	1	1	0	0	1	5	5	5	5	5	5	5	5	5	5	5	2	5	5	5	5	5	5	5	5	5	5	5	5
211	2	1	3	4	2	1	1	4	2	1	1	1	1	1	0	1	1	1	1	0	1	1	0	0	1	5	5	5	5	5	5	5	5	5	5	5	2	5	5	5	5	5	5	5	5	5	5	5	5
212	3	1	5	4	2	1	2	3	3	1	1	1	1	1	0	1	1	1	1	0	0	1	1	0	1	5	5	5	5	5	5	5	5	5	5	5	2	5	5	5	5	5	5	5	5	5	5	5	5
213	1	1	1	1	1	1	3	2	3	1	1	1	1	0	0	1	1	1	1	0	1	1	1	0	1	5	5	5	5	5	5	5	5	5	5	5	2	5	5	5	5	5	5	5	5	5	5	5	5
214	3	1	4	1	1	1	3	5	3	0	1	1	1	0	0	1	1	1	1	0	1	0	1	0	1	5	5	5	5	5	5	5	5	5	5	5	2	5	5	5	5	5	5	5	5	5	5	5	5
215	1	2	1	4	2	1	2	2	2	0	1	1	0	1	0	1	1	1	0	1	0	0	0	0	1	5	5	5	5	5	5	5	5	5	5	5	2	5	5	5	5	5	5	4	5	4	4	4	5
216	1	1	3	2	1	1	1	1	3	0	1	1	1	1	0	1	1	0	0	0	1	1	1	0	1	5	5	5	5	5	5	5	5	5	5	5	2	5	5	5	5	5	5	5	5	5	5	5	5
217	1	1	3	2	1	1	1	2	3	1	1	1	1	1	0	1	1	1	1	0	1	1	1	0	1	5	5	5	5	5	5	5	5	5	5	5	2	5	5	5	5	5	5	5	5	5	5	5	5
218	3	1	3	4	2	1	2	4	1	0	1	1	1	0	0	1	1	0	1	0	1	1	1	0	1	5	5	5	5	5	5	5	5	5	5	5	2	4	4	4	4	4	4	5	5	4	3	4	5
219	3	1	1	1	1	1	3	5	2	1	1	1	1	1	0	1	1	1	1	1	0	1	1	1	1	5	5	5	5	5	5	5	5	5	5	5	2	4	4	4	4	4	4	4	5	4	4	5	5
220	3	2	3	3	2	1	3	4	3	1	1	1	1	1	1	1	1	0	1	0	0	1	1	1	1	5	5	5	5	5	5	5	5	5	5	5	2	3	5	5	3	2	5	3	5	5	5	5	5
221	3	1	2	2	1	1	2	5	3	1	1	1	1	1	0	1	1	0	1	0	1	1	1	1	1	5	5	5	5	5	5	5	5	5	5	5	2	2	5	5	5	5	5	5	5	5	5	5	5
222	3	1	4	2	1	2	2	3	2	1	1	1	1	1	0	1	1	1	1	0	1	1	1	1	1	5	5	5	5	5	5	5	5	5	5	5	2	5	5	5	5	5	5	5	5	5	5	5	5
223	1	1	2	1	1	1	1	3	1	1	1	1	1	1	0	1	1	1	1	0	1	1	1	1	1	5	5	5	5	5	5	5	5	5	5	5	2	5	5	5	5	5	5	5	5	5	5	5	5
224	1	1	5	4	2	1	2	2	3	1	1	0	0	1	0	1	1	1	1	0	1	1	1	1	1	5	5	5	5	5	5	5	5	5	5	5	2	3	5	5	3	3	3	4	5	4	4	4	5
225	1	1	5	3	2	1	2	1	3	1	1	1	1	1	0	1	1	1	1	0	1	1	1	1	1	5	5	5	5	5	5	5	5	5	5	5	2	5	5	5	5	5	5	5	5	5	5	5	5
226	2	1	3	2	1	1	2	4	3	1	1	1	1	1	0	1	1	1	1	0	1	1	1	1	1	5	5	5	5	5	5	5	5	5	5	5	2	5	5	5	5	5	5	5	5	5	5	5	5
227	2	1	3	1	1	1	1	4	3	1	1	0	1	1	0	1	1	1	1	0	1	1	1	1	1	5	5	5	5	5	5	5	5	5	5	5	2	2	5	5	2	3	5	5	5	5	5	5	5
228	2	2	3	4	2	1	2	5	3	1	1	1	1	1	0	1	1	1	1	0	1	1	1	1	1	5	5	5	5	5	5	5	5	5	5	5	2	5	5	5	5	5	5	5	5	5	5	5	5
229	2	1	3	2	1	1	3	5	3	0	1	1	1	0	0	1	1	0	1	0	1	0	1	1	1	5	5	5	5	5	5	5	5	5	5	5	2	5	5	5	5	5	5	5	5	5	5	5	5
230	1	1	1	3	2	1	2	1	3	1	1	1	1	1	0	1	1	1	1	0	1	0	1	1	1	5	5	5	5	5	5	5	5	5	5	5	2	5	5	5	5	5	5	5	5	5	5	5	5
231	1	1	5	2	1	1	3	3	3	1	1	1	1	1	0	1	1	1	1	0	1	0	1	1	1	5	5	5	5	5	5	5	5	5	5	5	2	5	5	5	5	5	5	5	5	5	5	5	5
232	1	1	3	4	2	1	3	3	3	1	1	1	0	1	0	1	1	1	1	0	1	0	1	1	1	5	5	5	5	5	5	5	5	5	5	5	2	5	5	5	5	5	5	3	5	3	3	3	5
233	1	1	5	4	2	1	3	1	1	0	1	1	1	1	0	1	1	1	1	0	0	0	0	0	0	5	5	5	5	5	5	5	5	5	5	5	2	5	5	5	5	5	5	5	5	5	5	5	5
234	1	1	3	4	2	1	3	2	3	0	1	1	1	0	0	1	1	0	1	0	1	0	1	0	0	1	5	5	5	5	5	5	5	5	5	5	2	5	5	3	5	5	3	5	5	5	5	5	5
235	1	1	3	2	1	1	2	2	2	1	1	1	1	1	0	1	1	1	0	0	1	1	1	0	1	3	5	5	5	5	5	5	5	5	5	5	2	3	5	4	4	4	4	5	5	5	5	5	5
236	1	1	3	1	1	1	3	1	3	0	1	1	1	0	0	1	1	0	1	0	1	1	1	0	1	3	3	5	5	5	5	5	5	5	5	5	2	5	5	5	5	5	5	5	5	5	5	5	5
237	2	1	5	2	1	1	2	4	3	1	1	1	1	1	0	0	1	1	1	0	1	1	1	0	1	3	3	5	5	5	5	5	5	5	5	5	2	3	5	5	5	3	5	5	5	5	5	5	5
238	2	1	4	2	1	1	2	3	2	1	1	1	1	1	0	1	1	0	0	0	1	1	1	1	1	4	4	5	5	2	5	5	5	5	5	5	2	3	5	5	5	5	5	5	5	5	5	5	5
239	1	1	3	3	2	1	2	1	3	0	1	1	1	0	0	1	1	0	0	1	1	1	1	0	1	3	4	5	5	3	5	5	5	5	5	5	2	2	5	5	5	3	3	5	5	5	5	5	5
240	1	1	1	3	2	1	2	1	3	1	1	1	1	1	0	1	1	0	1	0	1	1	1	1	0	3	4	5	5	3	5	5	5	5	5	5	2	5	5	5	5	5	5	5	5	5	5	5	5
241	3	1	4	1	1	1	3	5	1	0	1	1	1	0	0	1	0	0	0	1	1	1	1	0	1	5	3	5	5	3	5	5	5	5	5	5	2	3	5	4	3	5	5	5	5	5	5	5	5
242	2	1	3	1	1	1	3	5	3	1	1	0	0	1	0	1	1	1	1	0	1	1	1	0	1	4	5	5	5	5	5	2	5	5	5	5	2	2	5	5	5	3	2	3	5	5	5	5	5
243	1	1	1	3	2	1	3	2	3	0	1	1	1	0	0	0	0	0	0	0	1	1	1	1	0	5	5	5	5	5	5	4	3	5	5	5	2	5	5	5	3	3	3	5	5	5	5	5	5
244	1	1	5	2	1	1	1	2	2	0	1	1	1	0	0	1	1	1	1	0	1	1	1	0	0	4	3	5	5	5	5	5	3	5	5	5	2	4	5	5	4	4	5	5	5	5	5	5	5
245	3	1	3	2	1	1	2	5	2	1	1	0	1	1	1	1	1	1	1	0	1	1	1	0	1	5	5	3	5	5	5	5	3	5	5	5	2	2	5	5	3	3	2	5	5	5	5	5	5
246	1	1	5	4	2	1	1	1	3	1	1	0	1	1	1	1	1	0	0	0	1	1	1	0	1	3	3	5	3	2	5	5	3	5	5	5	2	2	5	5	2	2	2	5	5	5	5	5	5
247	2	1	3	2	1	1	1	2	2	1	1	1	1	1	0	1	1	1	1	0	1	0	1	1	1	5	5	5	4	3	5	5	3	5	5	5	2	3	5	5	5	5	5	5	5	5	5	5	5
248	3	1	3	2	1	1	1	4	2	1	1	1	1	1	0	1	1	1	1	0	1	0	1	1	1	4	4	5	5	3	5	5	3	5	5	5	2	2	5	5	5	5	5	5	5	5	5	5	5
249	2	1	1	2	1	1	2	3	1	1	1	1	0	1	0	1	1	1	1	0	1	1	1	0	1	3	3	5	5	3	5	5	3	5	5	5	2	4	4	4	4	4	5	5	5	4	4	5	5
250	1	1	5	1	1	1	2	3	3	1	1	0	0	1	0	1	1	0	1	0	1	1	1	0	1	3	3	5	5	3	3	5	3	5	5	5	2	2	5	3	2	3	5	2	5	3	3	5	5
251	3	1	5	2	1	1	2	5	3	0	1	0	0	0	0	1	1	0	0	0	1	0	1	0	1	4	3	5	5	2	5	2	3	5	5	5	2	2	4	2	2	2	5	5	5	3	3	5	5
252	2	1	3	3	2	1	2	1	3	1	1	0	1	1	0	0	1	1	1	1	1	0	1	0	1	4	4	3	3	3	5	3	3	5	5	5	2	3	5	3	3	3	3	5	5	5	5	5	5
253	3	1	3	2	1	1	2	5	3	0	1	1	1	1	0	1	1	0	0	0	1	1	1	0	1	3	5	5	5	5	3	3	3	5	5	5	2	5	5	5	3	3	5	5	5	5	5	5	5
254	1	1	3	3	2	1	2	1	3	1	1	1	1	1	0	1	1	0	1	0	0	1	1	1	1	5	5	5	5	5	5	5	3	3	5	5	2	5	5	5	5	5	5	5	5	5	5	5	5
255	1	1	5	2	1	1	1	2	2	1	1	0	0	1	0	0	1	0	1	1	1	1	1	0	1	3	4	3	5	5	5	5	4	2	5	5	2	4	3	2	1	2	3	5	5	3	2	3	5
256	3	1	5	3	2	1	3	5	1	1	1	1	0	0	0	1	1	1	1	0	1	1	1	0	1	4	3	4	5	5	3	3	5	2	5	5	2	4	3	2	5	5	5	5	5	3	5	3	5
257	3	1	5	1	1	1	1	5	2	0	1	0	1	0	1	1	1	0	0	0	0	1	1	0	1	5	2	5	5	4	5	5	2	2	5	5	2	2	5	2	2	5	5	5	5	4	4	5	5
258	3	1	3	1	1	1	3	5	3	0	0	0	0	1	0	1	1	0	0	0	1	1	1	0	1	4	3	5	4	2	5	5	1	2	5	5	2	2	5	4	3	3	4	5	5	3	2	5	5
259	2	1	2	2	1	1	1	2	1	1	1	0	1	1	0	1	1	0	0	0	1	1	1	1	1	5	5	5	5	5	5	5	3	2	5	5	2	2	5	5	3	2	2	4	5	5	5	5	5
260	2	1	3	4	2	1	2	4	3	1	1	0	1	0	0	1	1	0	1	1	1	1	1	1	1	5	5	4	4	3	5	5	3	2	5	5	2	2	5	5	5	2	1	5	5	5	5	5	5
261	1	1	3	2	1	1	1	2	2	1	1	1	1	1	1	1	1	1	1	0	1	1	1	1	1	5	2	5	2	5	5	5	5	1	5	5	2	5	5	5	5	2	2	5	5	5	5	5	5
262	3	1	5	3	2	1	2	3	3	0	1	0	1	0	0	1	1	1	1	0	0	1	1	0	1	2	5	5	5	2	5	5	5	1	5	5	2	2	5	5	5	2	1	5	5	5	5	5	5
263	1	1	3	3	2	1	1	2	3	1	1	1	1	1	0	1	1	0	1	0	1	1	1	1	1	5	4	5	5	5	5	4	4	3	5	5	2	4	5	4	3	5	5	5	5	5	5	5	5
264	1	1	3	3	2	1	2	1	3	1	1	1	0	0	0	1	1	1	1	0	1	1	1	1	1	5	5	5	5	5	5	5	5	3	5	5	2	5	5	5	3	5	5	4	5	4	5	3	5
265	1	1	1	3	2	1	2	2	3	1	1	1	1	0	0	1	1	1	1	0	1	1	1	1	1	4	3	5	5	5	5	5	5	3	5	5	2	3	5	5	5	5	5	5	5	5	5	5	5
266	1	1	3	1	1	1	2	2	1	1	1	0	1	1	0	1	1	0	0	1	1	1	0	1	1	5	5	5	4	3	5	5	2	3	5	5	2	2	5	5	2	3	2	5	5	5	5	5	5
267	1	1	3	4	2	1	2	1	3	1	0	0	1	0	0	1	1	1	0	0	1	1	1	1	1	5	3	5	3	2	5	3	2	3	5	5	2	3	5	4	2	3	5	5	5	4	5	5	5
268	1	1	5	2	1	1	1	2	3	0	0	0	1	0	1	0	1	0	0	0	1	1	1	1	0	5	3	5	5	3	5	1	1	3	5	5	2	1	5	3	1	1	3	5	5	5	5	5	5
269	3	1	4	1	1	1	1	5	3	1	1	1	1	1	0	1	1	1	0	0	1	1	1	1	1	5	5	4	5	3	4	4	3	3	5	5	2	5	5	5	5	3	5	5	5	5	5	5	5
270	1	1	5	3	2	1	2	1	3	0	1	1	1	0	0	1	1	0	0	0	1	1	1	1	1	3	4	4	5	5	5	5	3	3	5	5	2	4	5	5	5	5	4	5	5	5	5	5	5
271	1	1	3	2	1	1	1	2	3	1	1	0	1	0	0	1	0	1	1	1	1	0	1	1	1	5	5	5	5	5	5	5	3	3	5	5	2	3	5	5	3	2	4	5	5	5	5	5	5
272	2	1	5	2	1	1	2	4	3	1	1	1	1	1	0	1	1	1	1	0	1	1	1	1	1	5	5	5	5	3	5	5	3	3	5	5	2	5	5	5	5	5	5	5	5	5	5	5	5
273	2	1	3	1	1	1	3	5	3	0	1	0	1	1	0	1	1	0	0	0	1	1	1	0	1	5	5	3	5	5	5	3	3	3	5	5	2	3	5	5	3	3	3	5	5	5	5	5	5
274	3	1	3	4	2	1	2	5	3	1	1	1	1	1	1	1	1	0	1	0	1	1	1	1	1	5	5	5	5	3	5	3	3	3	5	5	2	5	5	5	3	5	5	5	5	5	5	5	5
275	2	1	2	2	1	1	2	3	3	1	1	1	1	1	0	1	1	0	0	1	1	1	1	1	1	4	3	5	5	3	3	3	3	3	5	5	2	5	5	3	3	5	5	5	5	3	5	5	5
276	1	1	3	4	2	1	2	1	2	1	0	1	0	1	0	1	1	1	0	1	1	1	1	1	1	4	3	5	5	2	2	5	3	1	2	5	2	3	5	3	5	2	5	2	5	3	5	4	5
277	1	1	3	4	2	1	3	1	3	0	0	0	0	1	0	1	1	0	0	0	1	1	0	1	1	5	4	3	2	3	4	5	3	2	1	5	2	4	3	2	1	2	3	5	5	4	4	3	5
278	1	1	1	2	1	1	2	2	2	1	0	0	1	1	0	1	1	1	1	0	1	1	1	0	0	3	3	3	5	3	5	1	1	1	1	5	2	3	5	5	1	3	3	5	5	5	5	5	5
279	2	1	3	4	2	1	2	2	2	0	1	1	1	1	0	1	1	0	0	0	1	1	1	1	0	5	4	5	5	5	5	4	3	4	3	5	2	3	5	5	3	5	5	5	5	5	5	5	5
280	2	1	4	2	1	1	1	3	2	1	1	1	1	1	1	0	0	1	1	0	1	1	1	1	1	5	4	5	3	4	5	5	2	5	3	5	2	2	5	5	2	5	5	5	5	5	5	5	5
281	2	1	1	1	1	1	2	3	1	1	1	1	1	1	0	1	1	1	1	0	1	1	1	0	1	5	5	5	5	5	5	5	3	5	3	5	2	5	5	5	5	4	4	5	5	5	5	5	5
282	1	1	3	4	2	1	3	1	3	0	0	0	0	0	0	0	0	1	0	1	0	0	0	0	1	3	3	3	5	2	5	3	5	2	3	5	2	3	5	3	3	2	5	3	5	2	5	5	5
283	1	1	5	1	1	1	2	1	3	0	0	0	0	0	0	0	1	0	0	1	1	1	1	0	1	2	2	4	5	3	5	5	1	1	3	5	2	1	5	1	1	1	1	5	5	3	3	5	5
284	3	1	3	4	2	1	2	3	2	1	1	1	1	1	0	0	0	1	1	1	1	1	1	1	1	5	5	5	5	5	5	5	5	3	3	5	2	5	5	5	5	3	5	5	5	5	5	5	5
285	1	1	4	1	1	1	1	2	1	1	0	0	1	1	0	1	1	1	0	0	0	1	1	1	1	4	3	4	5	2	5	5	2	3	3	5	2	2	4	4	4	3	2	5	5	5	5	5	5
287	1	1	3	1	1	1	2	2	2	1	0	1	1	1	1	1	1	0	0	0	1	1	1	0	1	4	5	4	4	2	5	3	2	2	3	5	2	5	5	5	2	2	5	5	5	5	5	5	5
288	3	1	3	2	1	1	3	5	1	1	1	1	1	0	0	1	1	1	1	0	1	0	1	1	1	5	3	4	2	2	5	5	5	4	5	3	2	5	5	5	5	5	5	5	5	5	5	5	5
289	2	1	3	4	2	1	3	1	2	0	0	0	0	0	0	0	0	0	0	0	0	0	0	0	0	3	4	3	3	3	4	3	3	3	4	3	2	3	3	3	3	3	3	3	5	4	4	4	5
290	1	1	3	4	2	1	3	1	2	0	0	0	0	1	0	1	1	0	0	1	0	1	1	0	1	4	2	3	2	2	5	1	1	2	4	3	2	1	4	2	3	3	3	4	5	3	2	4	5
291	1	1	3	3	2	1	2	2	3	1	0	0	0	1	1	1	1	0	0	0	1	1	1	0	1	3	3	3	3	3	3	3	3	3	4	3	2	3	3	3	3	3	3	5	5	3	3	5	5
292	1	1	3	2	1	1	2	2	3	0	1	1	1	1	0	1	1	0	0	0	1	0	1	1	0	5	4	5	5	3	5	5	3	3	5	3	2	3	5	5	4	3	3	5	5	4	5	5	5
293	2	1	5	2	1	1	1	3	3	1	1	1	1	1	0	1	1	1	1	0	1	1	1	0	1	2	4	5	5	5	5	5	2	3	5	3	2	5	5	5	5	5	5	5	5	5	5	5	5
294	2	1	1	4	2	1	2	3	1	0	0	0	0	0	0	0	1	1	1	0	1	1	0	0	1	3	3	5	5	3	5	5	3	3	3	3	2	2	4	2	3	2	3	5	5	3	3	5	5
295	2	2	2	3	2	1	2	4	3	0	0	0	0	0	0	0	0	0	0	0	0	0	0	0	0	4	3	4	3	3	2	5	2	3	2	3	2	5	3	3	3	3	2	2	5	5	2	3	5
296	1	1	3	3	2	1	1	1	3	1	0	1	1	1	0	1	1	1	1	0	1	1	1	1	1	4	4	4	4	4	4	4	2	4	4	2	2	5	5	3	5	4	5	5	5	4	5	5	5
297	3	1	3	2	1	1	3	5	3	0	0	0	0	0	0	1	1	0	0	0	1	0	1	0	1	3	2	3	2	2	2	4	2	4	4	2	2	2	3	3	2	2	2	4	5	4	4	4	5
299	3	1	3	3	2	1	3	5	2	1	0	1	0	1	1	1	1	0	1	0	1	1	1	1	1	4	4	3	2	3	5	3	2	4	4	2	2	3	5	5	3	4	5	4	5	4	4	4	5
300	2	1	4	1	1	1	2	5	2	1	0	0	0	1	0	1	1	0	0	1	1	1	1	1	1	4	3	4	4	4	4	2	3	4	4	2	2	2	4	2	3	2	2	2	5	4	4	3	5
301	1	1	4	1	1	1	2	3	3	1	0	0	1	1	0	1	1	0	1	1	1	1	1	0	1	3	3	5	4	5	5	5	2	2	4	2	2	3	5	3	3	3	3	5	5	3	5	5	5
302	2	1	1	1	1	1	1	5	3	0	0	0	0	0	1	1	1	0	1	0	0	1	1	0	1	4	2	4	2	3	4	2	2	2	4	2	2	4	4	4	2	4	4	5	5	4	4	4	5
303	1	1	1	1	1	1	1	2	1	1	0	0	0	1	0	1	1	0	1	1	1	1	1	0	1	3	3	5	5	4	4	5	3	2	4	2	2	2	5	4	2	4	1	5	5	4	4	5	5
304	1	1	3	3	2	2	2	1	3	1	0	0	1	0	1	1	1	1	1	0	1	1	1	1	1	5	4	5	4	2	5	5	3	2	4	2	2	3	4	4	3	3	4	5	5	5	5	5	5
305	2	1	3	2	1	1	3	4	3	1	0	0	0	1	1	1	1	0	1	0	1	1	1	0	1	3	3	4	4	3	3	3	3	2	4	2	2	2	4	4	3	3	2	3	5	3	3	4	5
306	1	1	3	2	1	1	1	1	3	0	0	1	1	1	0	0	1	0	1	0	1	1	0	0	1	3	3	4	5	5	5	5	3	1	4	2	2	2	5	5	3	5	3	4	5	5	5	5	5
307	2	1	5	2	1	1	1	2	2	0	1	0	1	1	0	1	0	0	0	1	0	1	1	1	1	4	3	4	5	4	5	5	4	3	4	2	2	1	1	3	3	4	4	5	5	5	5	5	5
308	3	1	5	1	1	1	3	4	2	1	0	0	0	0	1	1	1	1	0	1	1	1	1	0	1	2	3	4	4	3	4	4	2	3	4	2	2	3	4	4	2	2	2	4	5	4	5	5	5
309	1	1	5	1	1	1	1	1	1	1	0	0	0	1	0	1	0	0	1	1	1	1	1	0	1	3	3	4	4	2	5	5	2	4	5	2	2	2	5	3	3	2	2	2	5	5	4	4	5
310	3	1	3	2	1	1	1	4	3	0	1	0	0	1	0	1	1	0	1	0	0	1	1	0	1	2	3	5	5	3	5	5	3	4	5	2	1	2	5	3	2	4	4	3	5	4	3	5	5
311	2	1	4	1	1	1	1	5	1	0	0	0	1	0	0	1	1	0	1	0	1	1	1	0	1	3	3	3	5	2	2	3	3	4	5	2	1	2	5	5	2	2	5	5	5	5	5	5	5
312	1	2	2	4	2	1	2	1	1	1	1	0	1	1	0	1	0	1	1	0	1	1	1	0	1	3	1	4	5	5	5	5	5	5	5	2	1	2	5	5	5	2	3	5	5	5	5	5	5
313	2	1	3	4	2	1	3	5	3	0	1	1	1	0	0	1	1	0	0	0	0	0	0	0	0	2	2	5	5	2	5	5	5	5	5	2	1	5	5	5	5	5	5	5	5	5	5	5	5
314	3	1	3	2	1	1	1	2	1	0	1	0	0	1	0	1	0	0	0	0	1	1	1	0	1	3	3	3	3	3	5	5	5	5	5	2	1	3	3	3	3	3	3	3	5	3	3	3	5
315	3	1	5	2	1	1	1	4	3	1	0	0	1	1	0	1	1	0	1	0	0	1	1	1	1	4	3	5	5	2	5	2	2	5	5	2	1	2	5	2	2	5	5	5	5	5	5	5	5
316	2	2	2	3	2	1	1	2	2	1	1	0	0	1	0	1	0	1	1	0	1	1	1	1	1	5	3	5	5	4	5	5	3	5	5	2	1	3	5	4	3	2	1	2	5	3	4	4	5
317	2	1	3	1	1	1	1	3	3	1	0	1	1	1	0	1	1	0	1	0	1	1	1	0	1	3	4	5	5	3	5	3	4	2	5	2	1	4	5	5	4	5	3	5	5	5	5	4	5
318	2	1	3	2	1	1	2	3	2	0	0	0	1	0	1	0	1	0	0	1	0	1	1	1	1	5	3	5	5	2	5	4	2	2	5	2	1	2	5	2	2	2	2	4	5	5	5	5	5
319	3	1	5	1	1	1	1	5	3	1	0	0	1	1	1	1	1	0	1	1	1	1	1	1	1	4	3	5	5	2	2	2	2	2	5	2	1	2	5	3	3	5	5	5	5	3	3	5	5
320	2	1	3	2	1	1	1	5	3	1	0	0	1	1	0	0	1	1	1	1	1	1	1	1	1	4	3	4	4	2	5	4	3	2	5	2	3	2	5	3	3	4	3	5	5	4	5	4	5
321	1	1	4	1	1	1	2	2	1	1	0	0	1	1	1	1	1	0	0	0	1	1	1	0	1	5	3	5	2	2	4	5	1	3	5	2	3	1	5	3	2	5	5	5	5	4	5	5	5
322	2	1	1	2	1	1	2	5	3	1	1	0	1	1	0	1	1	1	1	1	1	0	1	1	#NULL!	3	4	5	5	5	5	5	3	3	5	2	3	2	5	2	2	2	5	5	5	5	5	5	5
323	3	1	5	2	1	1	2	5	1	0	1	1	1	0	0	1	1	0	1	0	1	1	1	0	1	5	5	5	5	5	5	3	3	3	5	2	3	3	5	5	3	5	5	3	5	5	5	5	5
324	2	1	5	2	1	1	1	4	2	0	0	0	0	1	0	0	1	0	0	0	1	1	1	0	1	2	2	4	5	2	3	3	2	4	2	2	3	2	4	2	2	4	4	3	5	4	4	4	5
325	3	1	5	1	1	1	1	5	2	0	0	0	0	0	0	0	0	0	0	0	1	1	1	0	0	4	2	2	4	4	4	2	4	2	2	2	3	4	4	4	2	4	2	4	5	4	2	4	5
326	2	1	3	2	1	1	3	3	1	1	0	0	0	1	0	1	1	1	1	0	1	1	1	0	1	5	4	4	4	4	4	4	2	2	2	2	3	3	3	3	4	4	4	4	5	4	3	3	5
327	1	1	5	3	2	1	2	1	3	0	0	0	0	0	0	1	0	1	0	0	0	0	0	0	0	4	4	5	2	2	2	2	2	2	2	2	3	2	2	2	2	2	2	3	5	3	2	5	5
328	3	1	1	3	2	1	3	5	3	0	0	0	0	0	0	0	0	0	0	0	0	0	0	0	0	2	2	2	2	2	2	2	2	2	2	2	3	3	3	3	3	3	3	3	5	3	3	3	5
329	1	1	3	4	2	1	2	1	3	0	0	0	0	0	1	0	0	0	0	0	0	0	0	1	1	3	2	2	2	2	2	2	2	2	2	2	3	3	2	2	2	2	2	3	5	2	2	2	5
330	2	1	3	3	2	1	3	3	3	0	0	0	0	1	0	0	0	0	0	0	0	1	1	0	1	3	3	4	4	2	4	2	3	2	2	2	3	2	3	3	3	3	2	4	5	4	4	4	5
331	1	1	4	2	1	1	2	2	3	0	0	0	1	1	0	1	1	0	0	0	1	1	1	0	1	5	2	5	5	5	5	5	2	3	2	2	3	2	5	2	2	2	5	5	5	5	5	5	5
332	2	1	3	1	1	1	3	2	3	1	1	1	1	1	0	1	0	1	1	0	1	1	1	0	1	4	4	5	4	5	4	4	4	5	3	2	3	4	3	3	4	4	5	5	5	5	5	5	5
333	3	1	1	3	2	1	1	2	3	1	0	1	1	1	0	1	1	1	1	0	1	1	1	1	1	3	4	4	4	3	5	4	3	2	3	2	3	3	5	5	2	3	5	5	5	5	5	5	5
334	1	1	3	3	2	1	2	2	3	1	0	1	1	1	1	1	1	1	0	0	1	1	1	0	1	5	3	4	5	3	5	5	2	2	3	2	3	3	5	5	4	3	5	5	5	5	5	5	5
335	1	1	5	2	1	1	1	2	2	0	0	0	0	0	0	1	1	0	0	0	1	1	0	0	1	3	3	4	3	3	5	5	2	2	3	2	3	2	4	3	3	2	2	4	5	4	4	4	5
336	1	1	3	4	2	1	2	3	3	0	0	0	0	1	0	0	0	0	0	0	0	1	0	0	1	2	2	3	2	3	3	2	3	2	3	2	3	3	4	3	3	3	3	3	5	2	3	2	5
337	3	1	2	1	1	1	3	5	3	1	0	0	1	1	0	1	1	0	1	0	1	0	1	1	1	5	3	5	5	5	3	3	3	2	3	2	3	2	3	2	2	4	4	5	5	3	5	5	5
338	2	1	3	2	1	2	1	3	1	0	0	0	0	1	0	1	1	0	0	0	1	1	0	0	1	4	4	5	5	2	3	3	2	1	3	2	3	2	5	2	2	5	5	4	5	4	4	5	5
339	3	1	1	1	1	1	3	5	1	0	0	0	1	0	0	1	1	0	1	0	1	1	1	0	1	3	3	5	5	4	4	4	3	1	3	2	3	3	5	4	3	2	4	5	5	5	5	5	5
340	3	1	5	2	1	1	2	5	1	1	0	1	1	1	1	1	1	1	1	0	1	1	1	1	1	5	5	5	5	3	4	3	3	1	3	2	3	2	5	5	5	3	2	4	5	5	5	5	5
341	3	1	5	3	2	1	1	4	1	0	0	0	0	0	0	1	1	0	1	0	0	1	1	0	0	2	3	4	5	3	5	4	2	3	3	2	3	3	4	3	2	3	3	4	5	5	4	4	5
342	1	1	3	2	1	1	1	1	3	0	0	0	0	0	0	0	1	0	1	0	1	1	1	1	0	4	3	4	4	3	2	3	3	3	3	2	3	2	4	3	3	3	3	3	5	4	4	4	5
343	3	1	1	2	1	1	1	5	1	1	0	0	0	1	1	1	1	1	1	1	1	1	1	1	1	4	4	5	5	3	3	3	3	3	3	2	3	3	5	5	3	2	2	2	5	5	4	5	5
344	2	1	5	1	1	1	2	4	2	1	0	1	1	1	0	1	1	0	0	1	1	1	1	1	1	4	4	5	4	2	5	4	2	3	4	1	3	3	4	4	3	5	5	5	5	5	5	5	5
345	2	1	3	2	1	1	2	4	2	1	1	0	1	1	0	1	1	0	0	1	1	1	1	1	1	4	4	5	5	3	5	5	5	3	5	1	3	3	4	4	5	1	1	4	5	4	4	5	5
346	2	1	5	2	1	1	1	2	2	1	0	1	1	1	0	1	1	0	0	1	1	1	1	1	1	3	2	3	5	5	5	5	3	3	5	1	3	3	5	4	5	2	5	5	5	4	5	5	5
347	1	1	1	2	1	1	2	2	3	1	0	0	0	1	0	1	1	1	1	0	1	1	1	1	1	5	5	5	4	4	5	5	1	1	1	1	3	5	5	2	2	2	2	5	5	5	5	5	5
348	2	1	5	2	1	1	3	3	2	1	0	0	0	1	0	1	1	1	1	1	1	1	1	0	1	3	5	3	4	2	3	1	1	1	3	1	3	3	3	4	3	3	3	3	5	3	3	3	5
349	2	1	5	2	1	1	3	2	3	0	0	0	1	0	0	1	1	0	0	1	1	1	1	0	1	3	4	5	5	3	5	5	4	3	3	1	3	2	4	2	3	3	3	5	5	4	4	5	5
350	1	2	3	4	2	1	2	2	3	0	0	1	0	0	0	0	1	1	0	0	1	1	0	1	1	2	4	3	2	2	4	4	4	4	4	3	3	5	4	3	3	4	5	4	5	3	4	4	5
351	3	1	3	2	1	1	1	5	2	0	1	0	1	1	0	1	1	0	1	0	1	1	0	0	1	3	3	5	4	4	5	5	4	4	4	3	3	2	4	3	3	4	4	5	5	5	5	5	5
352	1	1	1	1	1	1	2	1	3	1	1	1	1	0	1	1	1	1	1	0	1	1	1	1	1	4	3	4	4	3	5	5	4	4	4	3	3	3	5	5	3	3	4	4	5	4	4	4	5
354	1	1	1	3	2	1	2	1	3	0	0	0	0	0	0	1	1	0	0	0	1	1	1	1	0	4	2	3	4	3	4	4	3	4	4	3	3	3	4	3	3	3	3	4	5	3	4	4	5
355	3	1	4	1	1	1	3	5	3	0	0	0	0	0	0	1	1	0	0	0	1	1	1	0	1	3	3	4	5	3	4	4	3	4	4	3	3	3	4	3	3	4	4	4	5	4	3	4	5
356	3	1	5	1	1	1	2	5	2	1	0	0	0	1	0	1	1	0	1	0	1	1	1	0	1	3	3	4	5	3	4	4	3	4	4	3	3	2	4	3	3	2	4	4	5	4	4	5	5
357	2	1	1	1	1	1	2	4	3	1	1	0	0	1	0	1	1	0	0	0	1	1	1	1	1	4	3	5	4	3	5	4	3	4	4	3	3	3	4	4	3	3	2	4	5	3	3	5	5
358	3	2	3	4	2	1	2	5	2	0	1	1	0	0	0	1	1	0	0	0	1	1	1	1	0	5	3	5	5	3	5	4	3	4	4	3	3	3	5	4	3	3	4	3	5	3	3	3	5
359	2	2	1	1	1	1	2	5	3	1	1	1	1	1	1	1	1	0	1	0	1	1	1	1	1	5	4	5	4	3	5	5	3	4	4	3	3	4	5	4	3	3	5	5	5	5	5	5	5
360	3	1	5	4	2	1	3	5	2	0	1	0	0	0	0	1	1	1	1	0	0	1	1	0	1	5	5	5	5	5	4	3	3	4	4	3	3	2	4	4	3	2	3	4	5	4	5	5	5
361	1	1	3	4	2	1	3	4	3	0	0	0	0	0	0	1	0	0	0	0	0	0	1	0	0	3	3	4	4	2	4	3	3	4	4	3	3	4	4	3	3	4	3	4	5	4	4	4	5
362	2	2	2	4	2	1	2	3	3	1	0	1	0	1	0	1	1	1	0	0	1	1	1	0	1	4	4	4	3	3	4	3	3	4	4	3	3	3	4	4	3	4	4	4	5	4	4	4	5
363	2	1	3	1	1	1	2	5	3	1	1	0	0	0	1	1	1	1	1	0	1	1	1	0	0	4	4	5	5	3	5	3	3	4	4	3	3	2	5	5	4	2	2	3	5	4	4	4	5
364	2	1	3	3	2	1	1	1	3	1	0	0	0	1	0	1	0	1	1	0	1	1	1	1	1	4	4	4	3	3	5	3	3	4	4	3	3	2	4	4	3	3	3	4	5	4	4	4	5
365	2	1	1	4	2	1	3	5	3	0	0	1	1	0	0	0	1	0	0	0	1	0	1	0	1	4	3	5	3	3	5	3	3	4	4	3	3	4	5	5	3	3	5	5	5	5	5	5	5
366	2	1	1	1	1	1	2	5	3	0	0	0	1	0	0	1	1	0	0	0	0	1	1	0	1	3	3	5	3	3	5	3	3	4	4	3	3	3	5	3	3	3	3	4	5	4	4	5	5
367	3	1	3	1	1	1	3	5	3	1	0	0	0	0	0	1	1	1	1	0	1	1	1	0	1	3	3	4	5	3	3	3	3	4	4	3	3	3	5	4	3	3	3	4	5	4	4	4	5
368	3	1	3	1	1	1	1	3	1	1	1	0	0	1	0	1	1	1	1	0	1	0	1	1	1	4	4	4	4	3	3	4	5	5	4	3	3	5	5	2	2	2	2	5	5	2	4	4	5
369	1	1	1	1	1	1	2	2	1	1	0	0	0	1	1	1	1	1	1	1	1	1	1	0	1	3	3	2	2	2	4	2	2	2	4	3	3	4	4	4	2	3	4	4	5	5	5	5	5
370	3	1	3	1	1	1	3	5	3	1	0	0	0	1	0	1	1	0	1	0	0	1	1	1	1	4	3	4	4	4	5	5	3	2	4	3	3	3	3	4	3	2	2	4	5	4	5	5	5
371	1	1	4	1	1	1	2	1	3	1	0	1	0	1	0	1	1	1	1	0	1	1	1	1	1	4	5	3	3	4	5	5	3	2	4	3	3	3	4	5	4	3	3	5	5	5	4	5	5
372	2	1	4	2	1	1	2	3	2	0	0	1	1	1	0	1	1	0	1	0	0	1	1	0	1	2	2	5	3	3	5	5	3	2	4	3	3	2	4	4	4	4	5	5	5	5	5	5	5
373	2	1	5	2	1	1	2	3	3	0	0	0	0	1	0	0	1	1	1	0	0	1	1	0	1	4	4	4	2	4	4	4	4	3	4	3	3	2	4	4	4	2	2	4	5	4	4	4	5
374	3	1	3	3	2	1	1	5	3	0	0	0	1	0	0	1	1	1	1	0	0	1	0	0	1	3	3	4	4	3	4	4	4	3	4	3	3	3	4	4	3	3	3	4	5	5	5	5	5
375	3	2	3	1	1	1	2	4	2	1	0	0	0	1	0	1	1	0	1	1	1	1	1	0	1	3	3	4	4	3	4	4	4	3	4	3	3	4	4	3	3	3	4	4	5	3	3	4	5
376	1	1	5	1	1	1	3	3	3	0	0	1	0	1	0	0	1	1	1	0	0	1	1	0	1	4	4	4	2	3	4	4	4	3	4	3	3	3	4	4	4	4	4	4	5	4	4	4	5
377	1	2	4	4	2	1	2	1	2	0	1	0	1	0	0	1	1	1	0	0	1	1	1	0	1	4	5	5	5	5	5	4	4	3	4	3	3	4	4	5	3	2	2	5	5	5	4	5	5
378	3	1	5	1	1	1	1	5	3	0	1	1	1	1	0	1	0	0	0	0	1	1	1	0	1	4	4	5	4	3	5	4	4	3	4	3	3	4	5	4	4	4	5	3	5	5	5	5	5
379	1	1	1	3	2	1	2	1	3	0	0	1	0	0	0	1	1	0	1	0	0	1	1	0	1	4	3	3	4	3	5	4	4	3	4	3	3	3	4	4	4	4	4	4	5	4	4	4	5
380	3	1	3	2	1	1	3	5	3	1	0	0	0	0	1	1	1	1	0	0	1	1	1	1	1	3	3	4	4	2	3	4	4	3	4	3	3	2	4	4	4	4	3	5	5	4	5	5	5
381	3	1	2	1	1	1	3	5	3	0	0	1	0	0	0	1	1	0	0	1	1	1	1	0	1	2	4	5	4	2	5	5	4	3	4	3	3	3	4	4	4	5	4	5	5	4	3	5	5
382	3	1	4	1	1	1	3	5	3	1	0	1	0	1	0	1	1	1	1	0	1	1	1	1	1	5	2	5	2	2	5	5	4	3	4	3	3	5	3	4	4	5	5	4	5	4	5	4	5
383	2	2	2	1	1	1	2	4	2	1	0	0	0	1	1	1	1	0	0	1	1	1	1	0	1	3	2	4	4	3	3	5	4	3	4	3	3	2	4	3	2	4	2	4	5	4	4	4	5
384	2	1	2	2	1	1	1	2	2	0	1	1	1	0	0	1	0	0	1	0	1	1	1	0	1	4	4	4	4	3	5	5	5	3	4	3	3	5	5	5	3	4	5	5	5	5	5	5	5
385	2	1	3	3	2	1	2	3	3	1	0	0	1	0	0	1	1	1	1	0	1	1	1	0	1	3	3	5	5	2	5	5	2	3	4	3	3	4	5	3	2	1	1	5	5	5	5	5	5
386	3	1	5	2	1	1	2	5	3	1	0	1	1	1	0	1	1	1	1	0	1	1	1	0	0	4	4	5	2	2	3	3	2	3	4	3	3	3	5	4	3	3	5	5	5	5	5	5	5
387	2	1	3	2	1	1	1	5	3	1	0	0	0	0	1	1	1	1	1	0	0	0	1	1	1	4	4	5	5	2	4	4	3	3	4	3	3	2	4	5	3	2	2	4	5	4	4	4	5
388	1	1	2	1	1	1	2	2	3	0	0	0	0	0	0	1	1	0	1	0	0	1	0	0	1	3	4	4	5	3	4	4	3	3	4	3	3	3	5	3	3	3	3	4	5	4	4	4	5
389	1	2	3	4	2	1	2	3	3	0	0	0	0	0	0	1	1	0	1	0	1	1	1	0	1	4	3	3	5	3	4	4	3	3	4	3	3	3	4	4	3	3	4	4	5	4	4	4	5
390	2	1	1	2	1	1	1	4	3	1	0	0	0	1	0	1	1	1	1	0	0	1	1	0	1	2	2	4	2	3	4	4	3	3	4	3	3	2	4	4	3	3	3	4	5	4	4	4	5
391	1	2	1	3	2	1	2	1	2	1	0	0	0	1	0	1	1	0	0	1	1	1	1	0	1	4	4	4	3	3	4	4	3	3	4	3	3	2	4	4	3	4	3	4	5	4	3	4	5
392	2	1	3	1	1	1	3	5	3	0	0	0	0	0	1	1	1	0	1	0	1	1	1	0	0	3	3	4	4	3	5	4	3	3	4	3	3	3	4	3	3	3	3	4	5	3	4	4	5
393	2	1	2	1	1	1	2	5	3	0	0	0	0	1	0	1	1	0	0	0	1	1	1	0	1	3	3	4	5	3	5	4	3	3	4	3	3	2	4	3	4	4	4	5	5	4	3	5	5
394	3	1	1	2	1	1	1	5	3	0	0	0	0	0	0	0	1	0	0	0	1	0	1	0	1	3	3	4	5	4	3	4	3	3	4	3	3	3	3	3	3	3	2	5	5	4	4	3	5
395	1	1	4	1	1	1	1	1	3	1	0	1	1	1	0	1	0	1	1	0	0	1	1	1	1	5	3	4	4	3	3	4	3	3	4	3	3	4	5	5	4	4	5	5	5	5	5	5	5
396	1	1	3	2	1	1	1	2	1	0	0	0	1	1	0	1	1	0	1	0	0	1	0	0	1	2	4	4	3	4	5	5	3	3	4	3	3	3	4	4	3	4	2	5	5	5	5	5	5
397	2	1	3	1	1	1	1	5	3	1	0	1	0	1	0	1	1	1	1	0	1	1	1	0	0	3	4	4	4	3	5	5	3	3	4	3	3	3	5	5	3	3	4	4	5	5	3	4	5
398	1	1	3	1	1	1	3	1	3	0	0	0	1	1	0	1	0	0	1	0	0	1	1	0	1	3	4	4	4	3	5	5	3	3	4	3	3	4	4	4	3	3	3	5	5	4	4	4	5
399	1	1	3	1	1	1	1	2	3	1	1	1	1	1	0	1	1	1	0	0	1	1	1	0	1	4	3	4	5	3	5	5	3	3	4	3	3	3	5	4	5	3	3	5	5	5	5	5	5
400	1	1	1	3	2	1	2	2	3	1	1	0	0	0	1	1	1	1	1	0	1	1	1	0	1	3	3	5	5	3	5	5	3	3	4	3	3	3	3	3	3	3	3	3	5	3	3	3	5
401	2	1	3	2	1	1	1	3	2	0	0	1	0	1	0	1	1	0	0	0	1	1	1	0	1	4	4	4	4	3	4	3	3	3	4	3	3	4	5	3	3	4	5	5	5	3	4	5	5
402	3	1	4	2	1	1	3	2	3	0	0	0	0	1	0	1	0	0	0	0	1	1	1	1	1	3	3	3	5	3	5	3	3	3	4	3	3	2	4	3	3	4	4	5	5	3	4	5	5
403	2	1	3	3	2	1	3	4	3	1	0	1	0	1	0	1	1	1	0	0	1	1	1	0	1	4	4	4	4	3	3	3	3	3	4	3	3	4	4	4	4	4	4	4	5	4	4	5	5
404	3	1	2	1	1	1	3	5	2	0	0	0	0	0	1	0	1	0	0	1	1	1	1	0	1	2	2	4	4	3	3	3	3	3	4	3	3	2	4	2	2	2	2	3	5	3	3	4	5
405	1	1	5	2	1	1	2	2	3	0	0	0	0	1	0	1	0	0	0	0	0	1	1	0	1	3	3	4	4	3	3	3	3	3	4	3	3	3	4	4	3	3	4	3	5	3	3	4	5
406	3	1	1	2	1	1	1	5	2	1	1	1	1	1	0	1	1	1	1	0	1	1	1	1	1	4	4	4	4	4	4	4	4	4	5	3	3	4	5	5	4	4	5	5	5	5	5	5	5
407	1	1	1	3	2	1	2	1	3	0	1	1	1	1	0	1	1	0	0	0	1	0	1	0	1	5	5	5	4	4	3	5	4	4	5	3	3	5	5	5	5	4	4	4	5	5	5	5	5
408	2	1	1	4	2	1	2	2	3	1	1	1	1	1	0	1	1	1	0	0	1	1	1	1	1	4	5	5	3	5	5	3	4	4	5	3	3	3	5	5	5	3	5	4	5	4	4	5	5
409	1	1	1	3	2	1	2	2	3	1	1	1	1	1	0	1	1	0	1	0	1	1	1	0	1	4	4	3	5	5	5	5	5	4	5	3	3	4	5	3	5	3	3	5	5	5	5	5	5
410	2	1	3	1	1	1	2	5	1	1	1	1	1	1	0	1	1	1	1	0	1	1	1	0	0	4	4	5	3	4	5	5	3	4	5	3	3	3	5	5	4	2	5	4	5	5	5	5	5
412	2	1	3	4	2	1	3	5	2	0	0	0	0	0	0	1	1	0	0	1	1	1	1	0	1	3	2	5	5	2	4	4	3	4	5	3	3	3	4	3	3	4	4	4	5	4	4	5	5
413	2	2	5	2	1	1	1	2	2	0	0	1	1	0	0	1	1	0	1	0	1	1	1	0	1	3	4	2	3	4	5	5	3	4	5	3	3	3	5	5	3	3	3	5	5	5	5	5	5
414	3	1	3	3	2	1	2	4	3	1	1	1	0	0	0	1	1	1	1	1	1	1	1	1	0	3	2	5	5	5	5	5	3	4	5	3	3	4	5	5	5	3	3	3	5	4	4	4	5
415	1	2	2	1	1	1	2	1	2	0	1	1	1	0	0	1	1	0	1	0	1	1	1	0	1	3	3	4	5	3	5	5	3	4	5	3	3	3	5	3	3	3	5	5	5	5	5	5	5
416	3	1	3	2	1	1	2	5	3	0	0	0	0	1	0	1	1	0	0	0	0	0	1	0	1	3	3	3	5	3	3	5	3	4	5	3	3	3	3	3	3	3	3	5	5	3	4	5	5
417	1	1	3	3	2	1	2	3	3	1	1	0	0	1	0	1	1	0	1	0	1	1	1	0	1	3	4	5	4	4	5	2	3	4	5	3	3	3	4	4	3	3	3	5	5	4	4	4	5
418	2	1	3	1	1	1	3	4	2	1	1	1	1	1	1	0	1	0	1	0	1	1	1	1	0	4	4	5	5	4	5	3	3	4	5	3	3	3	5	4	4	5	5	5	5	5	5	5	5
419	3	1	3	2	1	2	2	3	2	1	0	0	1	1	1	1	1	0	1	0	1	1	1	0	1	4	2	5	4	3	5	3	3	4	5	3	3	2	3	3	3	3	3	5	5	3	3	5	5
420	1	1	1	1	1	1	3	1	3	0	1	0	0	1	1	1	1	0	1	0	0	1	0	0	1	3	3	5	5	3	5	3	3	4	5	3	3	2	3	3	3	3	3	4	5	4	4	3	5
421	2	1	3	1	1	1	3	5	3	0	0	0	0	1	0	1	1	0	0	0	1	0	1	0	1	3	4	3	5	3	5	3	3	4	5	3	3	3	5	3	4	3	3	4	5	4	3	4	5
422	1	1	3	3	2	1	2	1	3	1	0	1	1	1	0	1	1	1	1	0	1	1	1	1	0	5	5	3	3	2	1	5	4	5	5	3	3	5	5	5	3	2	5	5	5	5	5	5	5
423	2	1	1	1	1	1	1	3	3	1	1	1	1	1	0	1	1	0	1	0	1	1	1	0	1	5	3	3	5	5	5	5	5	5	5	3	3	3	5	3	5	3	3	5	5	5	5	5	5
424	2	1	5	1	1	1	1	3	3	1	1	1	1	1	0	1	1	1	1	0	1	1	1	1	1	5	5	4	3	5	5	3	5	5	5	3	3	3	5	5	5	3	5	5	5	5	5	5	5
425	2	1	5	1	1	1	1	3	3	1	1	1	1	1	0	1	1	1	1	0	1	1	1	1	1	5	5	4	3	5	5	3	5	5	5	3	3	3	5	5	5	3	5	5	5	5	5	5	5
426	3	1	1	1	1	1	3	5	3	1	1	0	1	1	1	0	1	1	1	0	1	1	1	0	1	4	4	5	5	3	5	3	5	5	5	3	3	2	5	5	5	2	2	5	5	5	5	5	5
427	2	1	3	2	1	1	2	5	3	0	1	0	1	0	0	1	1	0	1	0	1	0	1	1	1	3	4	5	5	3	5	3	5	5	5	3	3	2	5	3	5	3	2	5	5	5	5	5	5
428	2	1	3	2	1	1	1	4	1	0	1	1	1	1	0	1	1	0	1	0	0	1	1	1	0	4	2	5	5	2	5	5	3	5	5	3	3	5	5	5	3	5	5	5	5	3	5	5	5
429	2	1	3	2	1	1	1	5	3	1	1	1	1	1	0	0	1	1	1	0	1	1	1	0	1	3	3	5	5	3	5	5	3	5	5	3	3	4	5	5	3	5	5	5	5	5	5	5	5
430	1	1	5	3	2	1	3	2	3	0	1	0	1	1	0	1	1	0	0	0	1	1	1	0	1	3	5	5	5	3	3	5	3	5	5	3	3	2	5	5	3	3	2	5	5	5	5	5	5
431	2	1	5	2	1	1	2	4	2	1	1	0	1	0	0	1	1	1	1	0	1	1	1	0	1	3	3	5	5	3	5	3	3	5	5	3	3	3	5	3	3	3	3	5	5	5	5	5	5
432	2	1	1	4	2	1	3	3	3	1	0	1	1	1	1	1	1	0	1	0	1	1	1	0	1	3	3	5	3	5	3	3	3	5	5	3	3	3	5	3	3	5	5	5	5	5	5	5	5
433	3	1	2	2	1	1	2	5	2	1	1	0	0	1	0	1	1	0	1	0	1	1	1	1	1	5	3	5	5	3	5	5	3	5	5	3	3	3	3	3	3	3	3	3	5	3	3	3	5
434	3	1	5	2	1	1	2	5	3	0	1	0	1	1	1	1	0	0	0	0	0	0	1	1	1	4	3	4	5	3	5	5	3	3	5	3	3	3	4	3	3	3	1	5	5	3	3	5	5
435	3	1	1	4	2	1	3	5	3	1	1	1	0	0	1	1	1	1	1	0	1	1	1	0	1	4	2	5	5	4	5	3	5	2	5	3	3	2	5	5	5	1	4	4	5	5	5	4	5
436	1	1	2	2	1	1	2	2	3	1	0	0	1	1	1	0	0	0	1	1	1	1	1	0	1	3	2	5	5	3	5	3	2	2	5	3	3	2	5	3	2	4	3	5	5	4	4	5	5
437	2	1	5	2	1	1	2	3	2	1	1	0	0	0	1	1	1	1	1	0	1	1	0	1	1	5	4	4	5	3	4	4	3	2	5	3	3	2	5	4	3	3	3	5	5	4	5	5	5
438	2	2	5	2	1	1	1	4	2	1	1	1	0	0	1	1	1	0	1	0	1	1	1	0	1	4	4	4	5	3	5	5	4	3	5	3	3	4	5	5	4	2	2	5	5	4	4	4	5
439	1	2	3	1	1	1	2	1	3	1	1	0	1	1	0	1	1	1	1	0	1	1	1	0	1	4	4	5	5	2	5	4	5	3	5	3	3	1	4	3	5	2	1	5	5	5	5	5	5
440	1	1	2	2	1	1	1	2	3	1	1	0	1	1	0	1	1	0	1	1	1	1	1	0	1	3	5	5	5	2	5	5	5	3	5	3	3	2	5	5	5	2	2	5	5	5	5	5	5
441	2	1	2	1	1	1	3	5	3	1	1	1	1	1	0	1	1	1	0	0	1	1	1	0	1	4	4	5	5	3	5	5	5	3	5	3	3	4	4	4	4	4	4	5	5	5	5	5	5
442	2	1	4	2	1	1	1	4	2	0	1	0	1	1	0	1	1	0	0	0	1	1	1	0	1	3	4	5	5	3	5	5	5	3	5	3	3	1	3	2	5	1	1	5	5	5	5	5	5
443	2	1	3	4	2	1	2	3	3	1	1	1	0	1	1	1	1	0	0	0	1	1	1	1	1	3	3	5	5	3	5	5	5	3	5	3	3	3	5	5	5	5	5	4	5	4	4	4	5
444	2	1	3	4	2	1	3	4	3	0	0	1	1	0	0	1	0	0	1	0	1	1	1	0	1	3	4	5	4	2	5	5	2	3	5	3	3	4	5	5	5	5	5	5	5	5	5	5	5
445	1	1	2	2	1	1	1	2	3	0	0	1	1	1	0	1	0	0	0	0	1	1	0	1	1	4	4	5	3	2	5	5	2	3	5	3	3	3	5	3	1	5	5	4	5	5	5	5	5
446	2	1	3	3	2	1	2	2	2	0	1	1	0	1	0	0	1	0	1	0	1	1	1	0	1	5	3	2	5	5	5	4	3	3	5	3	3	5	5	5	2	3	4	3	5	3	5	3	5
447	1	1	3	1	1	1	2	1	3	1	0	0	0	0	0	1	1	1	1	0	1	1	1	0	1	3	3	3	4	3	3	4	3	3	5	3	3	4	2	3	3	3	4	4	3	4	4	4	5
448	1	1	3	2	1	1	3	1	3	1	0	1	0	1	0	1	1	1	1	0	1	0	1	1	1	2	3	3	3	3	3	4	3	3	5	3	3	4	4	4	4	4	3	4	3	4	4	4	5
449	1	1	5	3	2	1	2	1	3	1	1	0	1	1	0	0	1	0	1	1	1	1	1	1	1	4	3	5	5	4	5	5	3	3	5	3	3	3	5	3	3	3	3	5	3	5	5	5	5
450	2	1	3	1	1	1	1	5	3	0	1	1	0	0	0	0	0	0	1	0	1	1	1	0	0	4	4	5	5	3	5	5	3	3	5	3	3	4	4	3	3	3	5	3	3	4	4	4	5
451	2	1	3	1	1	1	2	4	1	0	1	1	0	0	0	0	0	1	1	0	1	1	0	1	1	5	3	4	5	3	3	5	3	3	5	3	3	5	5	4	4	3	3	5	2	4	5	4	5
452	2	2	1	4	2	1	2	5	1	0	0	0	0	1	0	1	1	0	0	0	0	1	1	0	1	4	4	5	3	2	5	2	3	3	5	3	3	2	4	3	3	2	4	5	2	4	4	5	5
453	2	1	4	1	1	1	1	1	1	1	1	0	0	0	0	1	1	1	1	0	1	1	1	0	1	4	4	4	5	3	5	3	3	3	5	3	3	3	5	4	3	3	3	5	2	5	5	5	5
454	2	1	3	3	2	1	3	3	3	1	1	0	0	0	0	1	1	0	1	1	1	1	1	0	1	3	4	5	5	3	5	3	3	3	5	3	3	3	4	4	3	1	1	3	2	3	3	3	5
456	2	1	3	1	1	1	2	3	3	0	0	1	0	0	0	1	1	0	1	0	0	0	1	0	1	3	3	5	5	3	5	3	3	3	5	3	3	3	5	4	3	4	5	5	2	3	3	5	5
457	1	1	4	1	1	1	1	3	3	0	1	0	0	0	0	1	1	0	0	0	1	1	1	0	0	3	4	5	5	5	5	3	3	3	3	3	3	2	5	3	3	3	5	4	1	5	3	3	5
458	2	1	3	2	1	1	2	5	3	1	1	0	0	1	0	1	1	0	1	0	1	1	1	0	1	4	3	5	5	3	5	5	3	4	2	3	3	2	4	3	3	4	3	4	1	5	5	5	5
459	2	1	2	1	1	1	1	3	2	1	0	0	0	1	0	0	1	1	1	0	1	1	1	1	1	2	2	5	2	3	3	5	3	4	2	3	3	2	5	4	3	2	4	5	3	4	4	5	5
460	3	1	3	2	1	1	1	5	3	0	0	0	1	1	1	0	0	1	0	0	1	1	1	0	1	3	3	5	4	3	4	5	3	3	2	3	3	2	4	3	3	3	5	5	3	5	5	5	5
461	2	2	4	2	1	1	2	3	2	1	0	0	0	0	0	1	1	1	1	0	0	1	1	1	1	5	5	3	4	2	5	4	2	1	1	3	3	2	3	5	4	3	2	5	3	5	5	5	5
462	2	1	3	1	1	1	2	4	2	0	0	0	0	1	0	1	1	0	0	0	1	1	1	0	1	3	3	4	4	3	4	4	4	4	3	3	3	3	4	3	3	3	4	4	3	3	3	4	5
463	2	1	5	4	2	1	3	1	3	1	1	1	1	1	1	1	1	1	1	1	1	0	1	1	1	5	5	4	4	4	4	5	5	4	3	3	3	5	4	5	3	4	5	5	3	5	5	5	5
464	2	1	3	2	1	1	1	4	3	0	1	0	0	1	0	1	0	0	1	0	1	1	1	0	1	4	4	5	5	2	5	5	2	4	3	3	3	2	3	3	4	4	2	5	3	5	5	5	5
465	1	1	1	3	2	1	3	1	3	1	0	0	1	1	0	1	1	1	1	0	1	0	1	1	1	2	4	5	4	3	5	5	2	4	3	3	3	2	4	5	3	2	4	4	3	5	5	5	5
466	1	1	1	3	2	1	2	2	3	0	0	0	0	1	0	0	0	0	0	0	1	1	1	1	1	3	3	4	2	3	2	3	2	4	3	3	3	2	3	1	3	2	3	4	3	4	3	4	5
467	2	1	5	2	1	1	1	2	1	1	1	1	1	1	0	1	0	1	1	0	1	1	1	0	1	5	5	5	5	4	5	4	3	4	3	3	3	3	5	5	3	4	4	5	3	5	5	5	5
468	2	1	5	2	1	1	1	3	2	1	1	0	0	1	1	1	1	0	1	0	1	1	1	0	1	4	4	5	5	3	5	3	3	4	3	3	3	3	4	3	3	3	3	5	3	4	4	5	5
469	3	1	1	1	1	1	1	5	3	0	0	0	0	0	0	0	0	0	0	0	0	0	0	0	0	3	3	3	3	3	3	3	3	4	3	3	3	2	4	4	3	3	2	5	3	4	4	4	5
470	3	1	5	2	1	1	3	5	1	0	1	1	0	0	0	1	0	1	0	1	1	0	1	0	1	5	5	4	4	4	5	4	3	5	3	3	3	5	5	4	3	4	3	5	3	3	5	3	5
472	3	1	2	1	1	1	3	5	2	1	0	0	0	1	0	1	1	1	1	0	1	1	1	1	1	5	2	5	4	4	3	3	3	5	3	3	3	1	4	3	3	3	3	5	3	5	5	5	3
473	2	2	4	3	2	1	2	3	3	1	0	0	0	1	0	1	1	0	1	0	1	1	1	1	0	4	3	5	2	3	5	5	3	3	3	3	3	3	3	4	3	3	2	4	3	4	4	5	2
474	1	1	5	2	1	1	1	2	3	0	0	0	0	1	0	1	1	0	0	0	1	1	1	0	1	3	4	4	4	4	5	5	3	2	3	3	3	3	4	3	3	3	3	4	3	4	4	5	2
475	2	1	1	1	1	1	3	4	3	1	0	0	0	1	0	1	1	1	1	0	0	1	1	0	1	4	4	5	4	3	3	4	2	1	3	3	3	3	4	3	3	3	3	5	3	3	3	5	2
476	2	1	5	3	2	1	2	3	3	0	1	0	0	1	0	0	1	0	0	0	0	1	1	0	1	5	5	5	5	4	4	4	4	3	3	3	3	4	3	3	3	3	3	4	3	4	4	3	2
477	1	1	3	3	2	1	3	1	3	0	0	0	0	1	0	0	0	0	0	0	1	1	1	1	1	4	3	4	2	4	5	5	4	3	3	3	3	3	4	3	4	3	4	2	3	3	4	5	2
478	2	1	1	1	1	1	3	4	3	1	0	0	0	1	0	1	1	0	1	1	1	1	1	0	0	4	4	3	2	4	4	4	5	3	3	3	3	3	4	4	4	3	2	5	3	5	5	5	2
479	2	1	5	2	1	1	1	4	3	1	1	0	0	1	0	1	1	0	0	0	1	1	1	1	1	4	3	5	5	3	4	5	5	3	3	3	3	3	4	3	3	4	4	4	3	5	3	4	2
480	3	1	5	2	1	2	3	1	2	1	1	1	0	1	0	1	1	0	0	0	1	1	1	1	1	5	4	5	3	5	5	5	5	3	3	3	3	3	5	5	4	3	5	4	3	5	5	5	3
481	1	1	1	3	2	1	3	1	3	1	1	0	0	1	0	1	1	1	1	0	1	1	1	1	1	5	5	5	5	3	5	4	3	3	3	3	3	3	5	5	3	3	2	2	3	4	4	4	3
482	2	1	3	4	2	1	3	3	1	0	0	0	0	0	0	1	0	1	0	1	0	1	1	1	1	4	3	2	4	2	4	3	2	3	3	3	3	3	3	3	3	2	2	4	3	4	4	3	3
484	1	1	2	2	1	1	1	2	3	0	0	1	0	1	0	0	1	0	1	0	1	1	1	0	1	3	4	4	4	3	4	4	3	3	3	3	3	4	4	4	3	4	4	4	3	4	4	4	3
485	3	1	3	1	1	1	1	5	2	0	0	0	0	0	0	1	0	0	1	0	1	0	1	1	1	4	5	5	4	3	4	4	3	3	3	3	3	3	3	5	4	3	3	4	3	4	4	4	3
486	2	1	5	4	2	1	2	2	3	0	1	1	0	1	0	1	1	1	1	0	1	0	1	0	0	3	5	4	4	5	5	4	3	3	3	3	3	3	5	5	3	3	3	3	3	5	3	5	3
487	3	1	1	1	1	1	3	4	2	0	1	0	0	0	1	1	1	0	0	0	0	0	1	0	1	3	5	5	5	5	5	4	3	3	3	3	3	3	3	4	3	3	3	5	3	5	4	5	3
488	2	1	3	1	1	1	3	5	2	0	0	0	0	1	0	1	0	0	1	0	0	1	0	0	1	4	3	4	4	3	3	4	3	3	3	3	3	3	4	3	3	3	4	4	3	4	4	4	3
489	2	1	3	4	2	1	1	3	3	0	0	0	0	0	1	0	0	0	1	0	1	1	1	0	1	4	2	5	4	3	3	4	3	3	3	3	3	3	4	3	3	3	3	4	3	4	4	5	3
490	3	1	3	1	1	1	2	5	3	0	0	0	0	0	0	1	1	0	1	0	1	1	1	0	0	3	4	4	4	4	5	5	3	3	3	3	3	3	5	3	3	3	4	4	3	3	3	4	3
491	3	1	3	1	1	1	3	5	3	0	1	1	0	0	0	1	0	0	1	0	1	1	1	0	1	4	4	5	4	3	5	5	3	3	3	3	3	3	3	5	5	3	3	5	3	5	5	5	3
492	2	1	4	1	1	1	1	3	3	1	1	1	1	1	1	1	1	1	1	0	1	1	1	0	1	3	4	5	5	3	5	5	3	3	3	3	3	3	4	4	3	3	5	5	3	5	5	5	3
493	1	1	1	1	1	1	1	2	1	1	1	1	1	1	0	1	1	0	1	0	1	1	1	1	1	5	5	5	5	3	5	5	3	3	3	3	3	4	5	5	5	3	3	5	3	5	5	5	3
494	3	1	5	1	1	1	1	2	3	0	0	1	0	0	0	1	1	0	0	0	1	1	1	0	1	3	3	5	5	3	5	5	3	3	3	3	3	3	5	3	3	5	5	3	3	3	3	5	3
495	1	1	4	2	1	1	1	3	1	0	0	0	0	0	1	0	1	0	0	0	0	1	0	0	1	3	3	3	5	3	5	5	3	3	3	3	3	3	3	3	3	3	3	5	3	3	3	5	3
496	3	1	2	1	1	1	2	5	3	0	0	1	0	0	0	1	1	0	1	0	1	1	1	0	0	3	4	5	4	4	4	3	3	3	3	3	3	3	4	4	3	3	5	3	3	4	4	4	3
497	2	1	1	3	2	1	1	1	2	0	0	0	0	0	1	1	0	0	0	0	1	1	1	0	1	3	4	3	4	3	4	3	3	3	3	3	3	3	3	3	3	3	3	3	3	3	3	3	3
498	3	1	3	4	2	1	3	5	3	1	0	0	0	1	0	1	1	1	0	0	1	1	1	0	1	4	4	4	5	4	5	3	3	3	3	3	3	2	4	3	3	3	3	5	3	5	5	5	3
499	2	1	3	1	1	1	2	5	3	1	0	0	0	0	0	1	1	1	1	0	1	1	1	0	1	3	4	5	5	4	5	3	3	3	3	3	3	3	4	4	3	3	4	4	3	4	4	5	3
500	3	1	1	2	1	1	3	4	1	0	0	0	0	1	0	1	1	0	0	0	1	1	1	0	0	4	3	2	5	3	5	3	3	3	3	3	3	2	5	3	3	3	4	4	3	4	4	4	3
501	2	1	3	3	2	1	2	4	2	0	0	0	0	0	0	1	1	0	0	0	1	1	1	1	1	4	3	4	4	3	3	3	3	3	3	3	3	3	4	3	3	4	4	4	3	4	4	4	3
502	1	1	3	4	2	1	1	1	3	0	0	0	0	0	0	0	0	0	0	0	0	1	0	0	1	3	3	3	4	3	3	3	3	3	3	3	3	3	3	3	3	3	3	3	3	3	3	3	3
503	2	1	4	2	1	1	3	3	1	1	0	0	0	1	1	1	1	0	0	0	1	1	1	1	0	4	3	5	5	3	3	3	3	3	3	3	3	3	4	3	3	3	5	4	3	4	4	4	3
504	3	1	1	3	2	1	2	4	3	0	0	0	0	0	0	0	0	0	0	0	0	0	0	0	0	4	4	3	3	3	3	3	3	3	3	3	3	4	4	3	3	3	3	3	3	3	3	3	3
505	1	1	5	1	1	1	1	2	1	0	0	0	0	1	0	0	1	0	0	0	1	1	1	0	1	3	4	3	3	3	3	3	3	3	3	3	3	3	3	3	3	3	3	3	3	3	3	3	3
506	1	1	3	4	2	1	2	1	1	0	0	0	0	0	0	0	0	0	0	0	0	0	0	0	0	4	3	3	3	3	3	3	3	3	3	3	3	3	3	3	3	3	3	3	3	3	3	3	3
507	1	1	3	4	2	1	2	3	1	0	0	0	0	0	0	0	1	0	0	0	0	0	0	0	0	5	3	3	3	3	3	3	3	3	3	3	3	3	3	3	3	3	3	3	3	3	3	3	3
508	1	1	3	3	2	1	2	1	3	0	0	0	0	1	0	1	1	1	1	0	0	1	0	0	0	2	3	3	3	3	3	3	3	3	3	3	3	3	3	3	3	3	3	3	3	3	3	3	3
509	1	1	2	3	2	1	2	1	3	0	0	0	0	0	1	0	0	0	0	1	0	1	0	0	0	3	3	3	3	3	3	3	3	3	3	3	3	3	3	3	3	3	3	3	3	3	3	3	3
510	1	1	3	3	2	1	1	3	3	0	0	0	0	1	0	1	0	1	0	0	1	0	1	0	0	3	3	3	3	3	3	3	3	3	3	3	3	3	3	3	3	3	3	3	3	3	3	3	3
511	1	1	1	3	2	1	2	1	2	0	0	0	0	0	0	0	0	0	0	0	0	0	0	0	0	3	3	3	3	3	3	3	3	3	3	3	3	3	3	3	3	3	3	3	3	3	3	3	3
512	1	1	5	2	1	1	2	1	3	0	0	0	0	0	0	0	0	0	0	0	0	0	0	0	0	3	3	3	3	3	3	3	3	3	3	3	3	3	3	3	3	3	3	3	3	3	3	3	3
513	1	1	4	3	2	1	3	1	3	0	0	0	0	0	0	0	0	0	0	0	0	0	0	0	0	3	3	3	3	3	3	3	3	3	3	3	3	3	3	3	3	3	3	3	3	3	3	3	3
514	1	1	3	3	2	1	2	1	3	0	0	0	0	1	0	0	0	0	0	0	0	0	0	0	0	3	3	3	3	3	3	3	3	3	3	3	3	3	3	3	3	3	3	3	3	3	3	3	3
515	1	2	3	4	2	1	2	2	1	0	0	0	0	0	0	0	0	0	0	0	0	0	0	0	0	3	3	3	3	3	3	3	3	3	3	3	3	3	3	3	3	3	3	3	3	3	3	3	3
516	1	1	3	4	2	1	3	1	3	0	0	0	0	0	0	1	0	1	0	0	1	1	1	0	0	3	3	3	3	3	3	3	3	3	3	3	3	3	3	3	3	3	3	3	3	3	3	3	3
517	1	1	5	2	1	1	1	2	2	0	0	0	0	0	0	0	0	0	0	0	0	0	1	0	0	3	3	3	3	3	3	3	3	3	3	3	3	3	3	3	3	3	3	3	3	3	3	3	3
518	3	1	1	3	2	1	1	4	2	0	0	0	0	1	0	0	1	0	0	0	1	1	1	0	1	3	3	3	3	3	3	3	3	3	3	3	3	3	3	3	3	3	3	3	3	3	3	3	3
519	1	1	5	3	2	1	2	3	3	0	0	0	0	1	0	1	1	0	0	0	1	1	1	0	1	3	3	3	3	3	3	3	3	3	3	3	3	3	3	3	3	3	3	3	3	3	3	3	3
520	1	1	3	2	1	1	1	2	3	0	0	0	0	0	0	1	1	0	1	0	1	1	1	0	1	3	3	3	3	3	3	3	3	3	3	3	3	3	3	3	3	3	3	3	3	3	3	3	3
521	1	1	3	4	2	1	2	1	2	0	0	0	0	0	0	0	0	0	0	0	0	0	0	0	1	3	3	3	3	3	3	3	3	3	3	3	3	3	3	3	3	3	3	3	3	3	3	3	3
522	2	1	5	2	1	1	2	2	1	0	0	0	0	1	0	0	1	0	0	0	1	1	1	0	1	3	3	3	3	3	3	3	3	3	3	3	3	3	3	3	3	3	3	3	3	3	3	3	3
523	2	1	3	3	2	1	2	3	3	0	0	0	0	1	0	1	1	0	0	0	1	1	1	0	1	3	3	3	3	3	3	3	3	3	3	3	3	3	3	3	3	3	3	3	3	3	3	3	3
524	3	1	1	3	2	1	2	3	2	1	0	0	0	0	0	1	1	1	1	0	1	1	1	0	1	3	3	3	3	3	3	3	3	3	3	3	3	4	4	4	3	3	3	3	3	3	3	3	3
525	3	1	3	3	2	1	2	4	3	0	0	0	0	0	0	1	0	0	1	0	1	1	0	1	1	3	3	3	3	3	3	3	3	3	3	3	3	3	3	3	3	3	3	3	3	3	3	3	3
526	1	1	3	1	1	1	3	1	3	1	0	0	0	1	0	1	1	1	1	0	1	1	0	1	1	3	3	3	3	3	3	3	3	3	3	3	3	3	3	3	3	3	3	3	3	3	3	3	3
527	2	1	3	3	2	1	1	3	2	1	0	0	0	0	0	1	1	1	1	0	1	1	0	1	1	3	3	3	3	3	3	3	3	3	3	3	3	3	3	3	3	3	3	3	3	3	3	3	3
528	1	2	3	4	2	1	2	3	2	0	0	0	0	0	0	0	0	0	0	0	0	1	1	1	1	3	3	3	3	3	3	3	3	3	3	3	3	3	3	3	3	3	3	3	3	3	3	3	3
529	2	2	5	1	1	1	1	3	2	1	0	0	0	1	1	1	1	1	1	0	1	1	1	1	1	3	3	3	3	3	3	3	3	3	3	3	3	3	3	3	3	3	3	3	3	3	3	3	3
530	1	1	2	2	1	1	1	2	3	1	0	0	0	1	0	1	1	1	1	0	1	1	1	1	1	3	3	3	3	3	3	3	3	3	3	3	3	3	3	3	3	3	3	3	3	3	3	3	3
532	2	1	5	2	1	1	1	2	1	1	0	0	0	1	0	0	1	1	1	0	1	0	1	1	1	3	3	3	3	3	3	3	3	3	3	3	3	3	3	3	3	3	3	3	3	3	3	3	3
533	2	1	1	3	2	1	2	4	3	0	0	0	0	1	0	1	1	1	0	0	0	1	1	0	0	3	3	3	3	3	3	3	3	3	3	3	3	3	3	3	3	3	3	3	3	3	3	3	3
534	2	1	1	3	2	1	3	3	3	1	1	0	0	1	1	0	1	1	1	0	1	1	1	0	1	4	4	5	5	3	5	5	3	3	4	4	3	3	4	4	3	3	3	5	3	5	4	5	3
535	1	1	5	2	1	1	1	2	2	0	0	1	0	1	0	0	1	1	0	0	1	1	1	0	1	3	4	2	1	5	3	5	4	5	3	4	3	3	4	5	4	5	4	5	3	5	4	3	3
536	1	1	1	3	2	1	2	1	3	0	1	1	1	1	0	0	0	1	1	0	1	0	0	0	0	5	5	5	5	5	5	5	5	5	5	5	3	5	5	5	5	5	5	5	3	5	5	5	3
537	1	1	3	2	1	1	1	3	2	1	0	0	0	1	0	1	1	1	1	0	1	1	1	0	1	3	4	5	5	2	5	5	1	2	2	5	3	1	4	5	1	4	5	5	3	5	5	5	3
538	2	1	5	2	1	1	1	4	3	0	0	1	0	1	1	0	1	0	0	0	1	1	0	0	1	2	2	4	5	2	5	5	3	5	5	3	3	2	5	2	3	5	5	5	3	5	5	5	3
539	2	1	5	3	2	1	3	3	3	1	0	1	0	1	0	1	1	0	1	0	1	1	1	1	1	3	3	3	5	3	4	3	3	3	5	3	3	3	5	3	3	3	5	5	3	5	5	5	3
540	2	1	3	2	1	1	2	4	3	0	0	0	0	0	0	1	1	0	0	0	1	1	1	0	1	3	3	3	3	3	3	3	3	3	3	3	3	3	3	3	2	2	3	3	3	3	3	5	3
541	1	1	3	3	2	1	1	1	3	1	0	0	0	1	1	1	1	1	1	0	1	0	1	1	0	3	3	3	3	3	3	3	3	3	3	3	3	3	3	3	3	3	3	3	3	3	3	3	3
[truncated: 10 more columns]
